# Supplementary material for: Persulfide Dioxygenase From Acidithiobacillus caldus: Variable Roles of Cysteine Residues and Hydrogen Bond Networks of the Active Site
Source: Front Microbiol. 2018 Jul 20;9:1610. doi: 10.3389/fmicb.2018.01610 (PMC6060420; doi:10.3389/fmicb.2018.01610)
Supplement: Supplementary file 2 [file Data_Sheet_2.ZIP]

Archive with 11 entries (8 files):
- Ruhl_Supplement2_Model_Alignments/
- Ruhl_Supplement2_Model_Alignments/AcPDO.pdb
- __MACOSX/
- __MACOSX/Ruhl_Supplement2_Model_Alignments/
- __MACOSX/Ruhl_Supplement2_Model_Alignments/._AcPDO.pdb
- Ruhl_Supplement2_Model_Alignments/Type_one_PDOs.fasta
- __MACOSX/Ruhl_Supplement2_Model_Alignments/._Type_one_PDOs.fasta
- Ruhl_Supplement2_Model_Alignments/Type_three_PDOs.fasta
- __MACOSX/Ruhl_Supplement2_Model_Alignments/._Type_three_PDOs.fasta
- Ruhl_Supplement2_Model_Alignments/Type_two_PDOs.fasta
- __MACOSX/Ruhl_Supplement2_Model_Alignments/._Type_two_PDOs.fasta
