# Supplementary material for: Persulfide Dioxygenase From Acidithiobacillus caldus: Variable Roles of Cysteine Residues and Hydrogen Bond Networks of the Active Site
Source: Front Microbiol. 2018 Jul 20;9:1610. doi: 10.3389/fmicb.2018.01610 (PMC6060420; doi:10.3389/fmicb.2018.01610)
Supplement: Supplementary file 2 [file Data_Sheet_2.ZIP › Ruhl_Supplement2_Model_Alignments/AcPDO.pdb]

ATOM      1  N   MET A   1     -28.997   8.685 -75.903  1.00  0.77           N  
ATOM      2  CA  MET A   1     -30.146   9.450 -75.382  1.00  0.77           C  
ATOM      3  C   MET A   1     -31.184   9.680 -76.495  1.00  0.77           C  
ATOM      4  O   MET A   1     -30.840  10.065 -77.613  1.00  0.77           O  
ATOM      5  CB  MET A   1     -29.647  10.814 -74.903  1.00  0.77           C  
ATOM      6  CG  MET A   1     -30.754  11.658 -74.271  1.00  0.77           C  
ATOM      7  SD  MET A   1     -30.418  13.459 -74.326  1.00  0.77           S  
ATOM      8  CE  MET A   1     -28.828  13.548 -73.530  1.00  0.77           C  
ATOM      9  N   LEU A   2     -32.447   9.535 -76.119  1.00  0.81           N  
ATOM     10  CA  LEU A   2     -33.560   9.825 -77.032  1.00  0.81           C  
ATOM     11  C   LEU A   2     -34.235  11.105 -76.535  1.00  0.81           C  
ATOM     12  O   LEU A   2     -34.747  11.150 -75.416  1.00  0.81           O  
ATOM     13  CB  LEU A   2     -34.508   8.620 -77.067  1.00  0.81           C  
ATOM     14  CG  LEU A   2     -35.655   8.783 -78.075  1.00  0.81           C  
ATOM     15  CD1 LEU A   2     -36.185   7.405 -78.466  1.00  0.81           C  
ATOM     16  CD2 LEU A   2     -36.819   9.594 -77.494  1.00  0.81           C  
ATOM     17  N   PHE A   3     -34.206  12.113 -77.393  1.00  0.79           N  
ATOM     18  CA  PHE A   3     -34.710  13.444 -77.037  1.00  0.79           C  
ATOM     19  C   PHE A   3     -35.835  13.887 -77.971  1.00  0.79           C  
ATOM     20  O   PHE A   3     -35.732  13.784 -79.192  1.00  0.79           O  
ATOM     21  CB  PHE A   3     -33.540  14.430 -77.107  1.00  0.79           C  
ATOM     22  CG  PHE A   3     -33.943  15.823 -76.623  1.00  0.79           C  
ATOM     23  CD1 PHE A   3     -34.125  16.037 -75.265  1.00  0.79           C  
ATOM     24  CD2 PHE A   3     -34.061  16.875 -77.523  1.00  0.79           C  
ATOM     25  CE1 PHE A   3     -34.422  17.311 -74.806  1.00  0.79           C  
ATOM     26  CE2 PHE A   3     -34.353  18.152 -77.058  1.00  0.79           C  
ATOM     27  CZ  PHE A   3     -34.532  18.371 -75.697  1.00  0.79           C  
ATOM     28  N   LYS A   4     -36.874  14.421 -77.350  1.00  0.83           N  
ATOM     29  CA  LYS A   4     -37.953  15.072 -78.100  1.00  0.83           C  
ATOM     30  C   LYS A   4     -38.560  16.214 -77.293  1.00  0.83           C  
ATOM     31  O   LYS A   4     -38.782  16.137 -76.082  1.00  0.83           O  
ATOM     32  CB  LYS A   4     -38.949  13.993 -78.522  1.00  0.83           C  
ATOM     33  CG  LYS A   4     -40.316  14.437 -79.014  1.00  0.83           C  
ATOM     34  CD  LYS A   4     -40.092  14.571 -80.505  1.00  0.83           C  
ATOM     35  CE  LYS A   4     -41.357  14.994 -81.225  1.00  0.83           C  
ATOM     36  NZ  LYS A   4     -41.774  16.318 -80.757  1.00  0.83           N1+
ATOM     37  N   GLN A   5     -38.776  17.278 -78.043  1.00  0.83           N  
ATOM     38  CA  GLN A   5     -39.348  18.513 -77.501  1.00  0.83           C  
ATOM     39  C   GLN A   5     -40.784  18.653 -78.005  1.00  0.83           C  
ATOM     40  O   GLN A   5     -41.058  18.617 -79.201  1.00  0.83           O  
ATOM     41  CB  GLN A   5     -38.471  19.677 -77.953  1.00  0.83           C  
ATOM     42  CG  GLN A   5     -38.987  21.021 -77.434  1.00  0.83           C  
ATOM     43  CD  GLN A   5     -38.045  22.168 -77.790  1.00  0.83           C  
ATOM     44  NE2 GLN A   5     -38.142  23.228 -77.025  1.00  0.83           N  
ATOM     45  OE1 GLN A   5     -37.217  22.111 -78.691  1.00  0.83           O  
ATOM     46  N   LEU A   6     -41.673  18.810 -77.043  1.00  0.82           N  
ATOM     47  CA  LEU A   6     -43.110  18.955 -77.303  1.00  0.82           C  
ATOM     48  C   LEU A   6     -43.573  20.356 -76.931  1.00  0.82           C  
ATOM     49  O   LEU A   6     -43.107  20.940 -75.955  1.00  0.82           O  
ATOM     50  CB  LEU A   6     -43.879  17.938 -76.472  1.00  0.82           C  
ATOM     51  CG  LEU A   6     -43.453  16.510 -76.783  1.00  0.82           C  
ATOM     52  CD1 LEU A   6     -44.249  15.670 -75.809  1.00  0.82           C  
ATOM     53  CD2 LEU A   6     -43.745  16.099 -78.230  1.00  0.82           C  
ATOM     54  N   PHE A   7     -44.526  20.841 -77.709  1.00  0.71           N  
ATOM     55  CA  PHE A   7     -45.042  22.205 -77.542  1.00  0.71           C  
ATOM     56  C   PHE A   7     -46.560  22.199 -77.352  1.00  0.71           C  
ATOM     57  O   PHE A   7     -47.300  21.560 -78.099  1.00  0.71           O  
ATOM     58  CB  PHE A   7     -44.631  23.023 -78.771  1.00  0.71           C  
ATOM     59  CG  PHE A   7     -45.128  24.467 -78.691  1.00  0.71           C  
ATOM     60  CD1 PHE A   7     -44.547  25.353 -77.793  1.00  0.71           C  
ATOM     61  CD2 PHE A   7     -46.148  24.891 -79.532  1.00  0.71           C  
ATOM     62  CE1 PHE A   7     -44.980  26.669 -77.738  1.00  0.71           C  
ATOM     63  CE2 PHE A   7     -46.584  26.209 -79.475  1.00  0.71           C  
ATOM     64  CZ  PHE A   7     -46.000  27.097 -78.578  1.00  0.71           C  
ATOM     65  N   ASP A   8     -46.987  22.968 -76.360  1.00  0.73           N  
ATOM     66  CA  ASP A   8     -48.412  23.165 -76.065  1.00  0.73           C  
ATOM     67  C   ASP A   8     -48.767  24.608 -76.426  1.00  0.73           C  
ATOM     68  O   ASP A   8     -48.552  25.508 -75.625  1.00  0.73           O  
ATOM     69  CB  ASP A   8     -48.687  22.854 -74.586  1.00  0.73           C  
ATOM     70  CG  ASP A   8     -50.149  23.118 -74.214  1.00  0.73           C  
ATOM     71  OD1 ASP A   8     -50.993  22.264 -74.551  1.00  0.73           O  
ATOM     72  OD2 ASP A   8     -50.423  24.218 -73.692  1.00  0.73           O1-
ATOM     73  N   THR A   9     -49.465  24.756 -77.544  1.00  0.65           N  
ATOM     74  CA  THR A   9     -49.851  26.076 -78.096  1.00  0.65           C  
ATOM     75  C   THR A   9     -50.686  26.939 -77.135  1.00  0.65           C  
ATOM     76  O   THR A   9     -50.563  28.159 -77.108  1.00  0.65           O  
ATOM     77  CB  THR A   9     -50.604  25.894 -79.425  1.00  0.65           C  
ATOM     78  CG2 THR A   9     -51.925  25.122 -79.283  1.00  0.65           C  
ATOM     79  OG1 THR A   9     -50.830  27.178 -80.005  1.00  0.65           O  
ATOM     80  N   GLU A  10     -51.494  26.267 -76.314  1.00  0.61           N  
ATOM     81  CA  GLU A  10     -52.418  26.938 -75.386  1.00  0.61           C  
ATOM     82  C   GLU A  10     -51.668  27.816 -74.377  1.00  0.61           C  
ATOM     83  O   GLU A  10     -52.080  28.938 -74.102  1.00  0.61           O  
ATOM     84  CB  GLU A  10     -53.267  25.891 -74.654  1.00  0.61           C  
ATOM     85  CG  GLU A  10     -54.338  26.522 -73.749  1.00  0.61           C  
ATOM     86  CD  GLU A  10     -55.342  27.411 -74.500  1.00  0.61           C  
ATOM     87  OE1 GLU A  10     -55.595  27.124 -75.692  1.00  0.61           O  
ATOM     88  OE2 GLU A  10     -55.887  28.319 -73.839  1.00  0.61           O1-
ATOM     89  N   SER A  11     -50.604  27.254 -73.820  1.00  0.72           N  
ATOM     90  CA  SER A  11     -49.810  27.943 -72.788  1.00  0.72           C  
ATOM     91  C   SER A  11     -48.366  28.218 -73.218  1.00  0.72           C  
ATOM     92  O   SER A  11     -47.566  28.705 -72.423  1.00  0.72           O  
ATOM     93  CB  SER A  11     -49.817  27.112 -71.505  1.00  0.72           C  
ATOM     94  OG  SER A  11     -49.293  25.809 -71.773  1.00  0.72           O  
ATOM     95  N   SER A  12     -48.053  27.908 -74.476  1.00  0.75           N  
ATOM     96  CA  SER A  12     -46.698  28.051 -75.050  1.00  0.75           C  
ATOM     97  C   SER A  12     -45.634  27.318 -74.211  1.00  0.75           C  
ATOM     98  O   SER A  12     -44.470  27.723 -74.148  1.00  0.75           O  
ATOM     99  CB  SER A  12     -46.337  29.534 -75.176  1.00  0.75           C  
ATOM    100  OG  SER A  12     -47.289  30.200 -76.004  1.00  0.75           O  
ATOM    101  N   THR A  13     -46.057  26.219 -73.588  1.00  0.81           N  
ATOM    102  CA  THR A  13     -45.184  25.426 -72.703  1.00  0.81           C  
ATOM    103  C   THR A  13     -44.435  24.395 -73.545  1.00  0.81           C  
ATOM    104  O   THR A  13     -45.017  23.740 -74.413  1.00  0.81           O  
ATOM    105  CB  THR A  13     -45.995  24.723 -71.602  1.00  0.81           C  
ATOM    106  CG2 THR A  13     -45.127  23.898 -70.644  1.00  0.81           C  
ATOM    107  OG1 THR A  13     -46.703  25.708 -70.856  1.00  0.81           O  
ATOM    108  N   TYR A  14     -43.177  24.216 -73.169  1.00  0.83           N  
ATOM    109  CA  TYR A  14     -42.315  23.165 -73.721  1.00  0.83           C  
ATOM    110  C   TYR A  14     -42.215  21.989 -72.752  1.00  0.83           C  
ATOM    111  O   TYR A  14     -41.817  22.139 -71.597  1.00  0.83           O  
ATOM    112  CB  TYR A  14     -40.915  23.717 -74.003  1.00  0.83           C  
ATOM    113  CG  TYR A  14     -40.827  24.489 -75.320  1.00  0.83           C  
ATOM    114  CD1 TYR A  14     -41.426  23.983 -76.468  1.00  0.83           C  
ATOM    115  CD2 TYR A  14     -40.094  25.667 -75.383  1.00  0.83           C  
ATOM    116  CE1 TYR A  14     -41.296  24.651 -77.676  1.00  0.83           C  
ATOM    117  CE2 TYR A  14     -39.964  26.338 -76.592  1.00  0.83           C  
ATOM    118  CZ  TYR A  14     -40.565  25.828 -77.736  1.00  0.83           C  
ATOM    119  OH  TYR A  14     -40.467  26.491 -78.915  1.00  0.83           O  
ATOM    120  N   THR A  15     -42.593  20.833 -73.271  1.00  0.89           N  
ATOM    121  CA  THR A  15     -42.458  19.558 -72.551  1.00  0.89           C  
ATOM    122  C   THR A  15     -41.291  18.808 -73.198  1.00  0.89           C  
ATOM    123  O   THR A  15     -41.197  18.714 -74.419  1.00  0.89           O  
ATOM    124  CB  THR A  15     -43.756  18.750 -72.682  1.00  0.89           C  
ATOM    125  CG2 THR A  15     -43.664  17.410 -71.962  1.00  0.89           C  
ATOM    126  OG1 THR A  15     -44.857  19.501 -72.167  1.00  0.89           O  
ATOM    127  N   TYR A  16     -40.463  18.213 -72.355  1.00  0.92           N  
ATOM    128  CA  TYR A  16     -39.278  17.483 -72.832  1.00  0.92           C  
ATOM    129  C   TYR A  16     -39.342  16.013 -72.435  1.00  0.92           C  
ATOM    130  O   TYR A  16     -39.568  15.680 -71.270  1.00  0.92           O  
ATOM    131  CB  TYR A  16     -38.005  18.122 -72.272  1.00  0.92           C  
ATOM    132  CG  TYR A  16     -37.868  19.574 -72.730  1.00  0.92           C  
ATOM    133  CD1 TYR A  16     -37.318  19.850 -73.973  1.00  0.92           C  
ATOM    134  CD2 TYR A  16     -38.277  20.613 -71.902  1.00  0.92           C  
ATOM    135  CE1 TYR A  16     -37.176  21.165 -74.387  1.00  0.92           C  
ATOM    136  CE2 TYR A  16     -38.132  21.931 -72.314  1.00  0.92           C  
ATOM    137  CZ  TYR A  16     -37.586  22.204 -73.562  1.00  0.92           C  
ATOM    138  OH  TYR A  16     -37.445  23.487 -73.981  1.00  0.92           O  
ATOM    139  N   ILE A  17     -39.128  15.175 -73.438  1.00  0.87           N  
ATOM    140  CA  ILE A  17     -39.112  13.718 -73.246  1.00  0.87           C  
ATOM    141  C   ILE A  17     -37.698  13.189 -73.490  1.00  0.87           C  
ATOM    142  O   ILE A  17     -37.112  13.320 -74.568  1.00  0.87           O  
ATOM    143  CB  ILE A  17     -40.147  12.983 -74.114  1.00  0.87           C  
ATOM    144  CG1 ILE A  17     -39.814  13.064 -75.596  1.00  0.87           C  
ATOM    145  CG2 ILE A  17     -41.543  13.565 -73.874  1.00  0.87           C  
ATOM    146  CD1 ILE A  17     -40.556  12.024 -76.432  1.00  0.87           C  
ATOM    147  N   LEU A  18     -37.107  12.756 -72.397  1.00  0.86           N  
ATOM    148  CA  LEU A  18     -35.789  12.144 -72.505  1.00  0.86           C  
ATOM    149  C   LEU A  18     -35.879  10.681 -72.104  1.00  0.86           C  
ATOM    150  O   LEU A  18     -36.321  10.349 -71.004  1.00  0.86           O  
ATOM    151  CB  LEU A  18     -34.798  12.907 -71.651  1.00  0.86           C  
ATOM    152  CG  LEU A  18     -33.405  12.296 -71.783  1.00  0.86           C  
ATOM    153  CD1 LEU A  18     -32.283  13.308 -71.703  1.00  0.86           C  
ATOM    154  CD2 LEU A  18     -33.175  11.263 -70.691  1.00  0.86           C  
ATOM    155  N   GLY A  19     -35.276   9.885 -72.980  1.00  0.86           N  
ATOM    156  CA  GLY A  19     -35.263   8.429 -72.820  1.00  0.86           C  
ATOM    157  C   GLY A  19     -33.835   7.907 -72.738  1.00  0.86           C  
ATOM    158  O   GLY A  19     -32.925   8.378 -73.425  1.00  0.86           O  
ATOM    159  N   ASP A  20     -33.701   6.884 -71.914  1.00  0.77           N  
ATOM    160  CA  ASP A  20     -32.432   6.178 -71.759  1.00  0.77           C  
ATOM    161  C   ASP A  20     -32.421   5.007 -72.742  1.00  0.77           C  
ATOM    162  O   ASP A  20     -33.191   4.068 -72.590  1.00  0.77           O  
ATOM    163  CB  ASP A  20     -32.330   5.715 -70.310  1.00  0.77           C  
ATOM    164  CG  ASP A  20     -31.043   4.951 -70.053  1.00  0.77           C  
ATOM    165  OD1 ASP A  20     -30.031   5.203 -70.750  1.00  0.77           O  
ATOM    166  OD2 ASP A  20     -31.136   4.122 -69.130  1.00  0.77           O1-
ATOM    167  N   LEU A  21     -31.434   5.025 -73.627  1.00  0.70           N  
ATOM    168  CA  LEU A  21     -31.302   3.983 -74.663  1.00  0.70           C  
ATOM    169  C   LEU A  21     -31.008   2.595 -74.059  1.00  0.70           C  
ATOM    170  O   LEU A  21     -31.287   1.569 -74.669  1.00  0.70           O  
ATOM    171  CB  LEU A  21     -30.247   4.426 -75.688  1.00  0.70           C  
ATOM    172  CG  LEU A  21     -30.140   3.497 -76.908  1.00  0.70           C  
ATOM    173  CD1 LEU A  21     -29.612   4.281 -78.106  1.00  0.70           C  
ATOM    174  CD2 LEU A  21     -29.165   2.341 -76.662  1.00  0.70           C  
ATOM    175  N   THR A  22     -30.429   2.590 -72.861  1.00  0.72           N  
ATOM    176  CA  THR A  22     -30.058   1.344 -72.162  1.00  0.72           C  
ATOM    177  C   THR A  22     -31.281   0.656 -71.532  1.00  0.72           C  
ATOM    178  O   THR A  22     -31.718  -0.393 -71.993  1.00  0.72           O  
ATOM    179  CB  THR A  22     -28.953   1.578 -71.117  1.00  0.72           C  
ATOM    180  CG2 THR A  22     -27.687   2.178 -71.731  1.00  0.72           C  
ATOM    181  OG1 THR A  22     -29.432   2.485 -70.131  1.00  0.72           O  
ATOM    182  N   TRP A  23     -31.853   1.303 -70.520  1.00  0.65           N  
ATOM    183  CA  TRP A  23     -32.958   0.753 -69.718  1.00  0.65           C  
ATOM    184  C   TRP A  23     -34.329   1.011 -70.352  1.00  0.65           C  
ATOM    185  O   TRP A  23     -35.352   0.525 -69.875  1.00  0.65           O  
ATOM    186  CB  TRP A  23     -32.880   1.318 -68.294  1.00  0.65           C  
ATOM    187  CG  TRP A  23     -33.946   0.705 -67.382  1.00  0.65           C  
ATOM    188  CD1 TRP A  23     -35.077   1.279 -67.008  1.00  0.65           C  
ATOM    189  CD2 TRP A  23     -33.953  -0.544 -66.799  1.00  0.65           C  
ATOM    190  CE2 TRP A  23     -35.128  -0.638 -66.066  1.00  0.65           C  
ATOM    191  CE3 TRP A  23     -33.069  -1.604 -66.855  1.00  0.65           C  
ATOM    192  NE1 TRP A  23     -35.794   0.495 -66.219  1.00  0.65           N  
ATOM    193  CZ2 TRP A  23     -35.422  -1.793 -65.365  1.00  0.65           C  
ATOM    194  CZ3 TRP A  23     -33.369  -2.771 -66.167  1.00  0.65           C  
ATOM    195  CH2 TRP A  23     -34.540  -2.864 -65.422  1.00  0.65           C  
ATOM    196  N   ARG A  24     -34.349   1.886 -71.355  1.00  0.71           N  
ATOM    197  CA  ARG A  24     -35.579   2.309 -72.056  1.00  0.71           C  
ATOM    198  C   ARG A  24     -36.539   3.053 -71.115  1.00  0.71           C  
ATOM    199  O   ARG A  24     -37.742   3.155 -71.346  1.00  0.71           O  
ATOM    200  CB  ARG A  24     -36.294   1.108 -72.701  1.00  0.71           C  
ATOM    201  CG  ARG A  24     -35.378   0.222 -73.555  1.00  0.71           C  
ATOM    202  CD  ARG A  24     -34.617   1.018 -74.614  1.00  0.71           C  
ATOM    203  NE  ARG A  24     -35.545   1.710 -75.524  1.00  0.71           N  
ATOM    204  CZ  ARG A  24     -35.168   2.433 -76.578  1.00  0.71           C  
ATOM    205  NH1 ARG A  24     -33.883   2.580 -76.869  1.00  0.71           N1+
ATOM    206  NH2 ARG A  24     -36.072   3.007 -77.356  1.00  0.71           N  
ATOM    207  N   GLU A  25     -35.971   3.619 -70.057  1.00  0.78           N  
ATOM    208  CA  GLU A  25     -36.735   4.448 -69.118  1.00  0.78           C  
ATOM    209  C   GLU A  25     -36.779   5.860 -69.688  1.00  0.78           C  
ATOM    210  O   GLU A  25     -35.761   6.388 -70.135  1.00  0.78           O  
ATOM    211  CB  GLU A  25     -36.005   4.448 -67.786  1.00  0.78           C  
ATOM    212  CG  GLU A  25     -36.715   5.151 -66.640  1.00  0.78           C  
ATOM    213  CD  GLU A  25     -36.572   6.664 -66.739  1.00  0.78           C  
ATOM    214  OE1 GLU A  25     -35.535   7.076 -67.298  1.00  0.78           O  
ATOM    215  OE2 GLU A  25     -37.516   7.365 -66.324  1.00  0.78           O1-
ATOM    216  N   ALA A  26     -37.933   6.475 -69.502  1.00  0.89           N  
ATOM    217  CA  ALA A  26     -38.183   7.831 -69.997  1.00  0.89           C  
ATOM    218  C   ALA A  26     -38.720   8.734 -68.891  1.00  0.89           C  
ATOM    219  O   ALA A  26     -39.371   8.298 -67.938  1.00  0.89           O  
ATOM    220  CB  ALA A  26     -39.186   7.763 -71.146  1.00  0.89           C  
ATOM    221  N   VAL A  27     -38.454  10.007 -69.099  1.00  0.87           N  
ATOM    222  CA  VAL A  27     -38.955  11.082 -68.246  1.00  0.87           C  
ATOM    223  C   VAL A  27     -39.596  12.182 -69.083  1.00  0.87           C  
ATOM    224  O   VAL A  27     -39.017  12.644 -70.067  1.00  0.87           O  
ATOM    225  CB  VAL A  27     -37.782  11.671 -67.493  1.00  0.87           C  
ATOM    226  CG1 VAL A  27     -36.638  12.140 -68.404  1.00  0.87           C  
ATOM    227  CG2 VAL A  27     -38.236  12.754 -66.532  1.00  0.87           C  
ATOM    228  N   VAL A  28     -40.596  12.762 -68.447  1.00  0.91           N  
ATOM    229  CA  VAL A  28     -41.255  13.950 -68.982  1.00  0.91           C  
ATOM    230  C   VAL A  28     -41.006  15.149 -68.056  1.00  0.91           C  
ATOM    231  O   VAL A  28     -41.327  15.127 -66.869  1.00  0.91           O  
ATOM    232  CB  VAL A  28     -42.735  13.608 -69.177  1.00  0.91           C  
ATOM    233  CG1 VAL A  28     -43.491  13.306 -67.880  1.00  0.91           C  
ATOM    234  CG2 VAL A  28     -43.404  14.725 -69.955  1.00  0.91           C  
ATOM    235  N   ILE A  29     -40.462  16.203 -68.639  1.00  0.89           N  
ATOM    236  CA  ILE A  29     -40.220  17.448 -67.892  1.00  0.89           C  
ATOM    237  C   ILE A  29     -41.313  18.446 -68.275  1.00  0.89           C  
ATOM    238  O   ILE A  29     -41.444  18.801 -69.445  1.00  0.89           O  
ATOM    239  CB  ILE A  29     -38.816  18.011 -68.177  1.00  0.89           C  
ATOM    240  CG1 ILE A  29     -37.743  16.976 -67.796  1.00  0.89           C  
ATOM    241  CG2 ILE A  29     -38.613  19.349 -67.441  1.00  0.89           C  
ATOM    242  CD1 ILE A  29     -36.305  17.415 -68.100  1.00  0.89           C  
ATOM    243  N   ASP A  30     -42.033  18.894 -67.249  1.00  0.95           N  
ATOM    244  CA  ASP A  30     -43.138  19.866 -67.371  1.00  0.95           C  
ATOM    245  C   ASP A  30     -44.170  19.419 -68.417  1.00  0.95           C  
ATOM    246  O   ASP A  30     -44.320  20.022 -69.474  1.00  0.95           O  
ATOM    247  CB  ASP A  30     -42.607  21.269 -67.712  1.00  0.95           C  
ATOM    248  CG  ASP A  30     -41.704  21.857 -66.630  1.00  0.95           C  
ATOM    249  OD1 ASP A  30     -41.855  21.459 -65.451  1.00  0.95           O  
ATOM    250  OD2 ASP A  30     -40.809  22.647 -67.004  1.00  0.95           O1-
ATOM    251  N   ALA A  31     -44.850  18.321 -68.106  1.00  0.91           N  
ATOM    252  CA  ALA A  31     -45.925  17.804 -68.972  1.00  0.91           C  
ATOM    253  C   ALA A  31     -47.221  18.563 -68.682  1.00  0.91           C  
ATOM    254  O   ALA A  31     -47.514  18.877 -67.529  1.00  0.91           O  
ATOM    255  CB  ALA A  31     -46.151  16.320 -68.702  1.00  0.91           C  
ATOM    256  N   VAL A  32     -48.028  18.719 -69.722  1.00  0.81           N  
ATOM    257  CA  VAL A  32     -49.316  19.429 -69.607  1.00  0.81           C  
ATOM    258  C   VAL A  32     -50.437  18.384 -69.555  1.00  0.81           C  
ATOM    259  O   VAL A  32     -50.472  17.463 -70.371  1.00  0.81           O  
ATOM    260  CB  VAL A  32     -49.492  20.407 -70.786  1.00  0.81           C  
ATOM    261  CG1 VAL A  32     -50.820  21.170 -70.714  1.00  0.81           C  
ATOM    262  CG2 VAL A  32     -48.351  21.430 -70.833  1.00  0.81           C  
ATOM    263  N   LYS A  33     -51.431  18.669 -68.717  1.00  0.72           N  
ATOM    264  CA  LYS A  33     -52.576  17.753 -68.509  1.00  0.72           C  
ATOM    265  C   LYS A  33     -53.377  17.474 -69.781  1.00  0.72           C  
ATOM    266  O   LYS A  33     -53.772  16.340 -70.041  1.00  0.72           O  
ATOM    267  CB  LYS A  33     -53.571  18.275 -67.483  1.00  0.72           C  
ATOM    268  CG  LYS A  33     -52.949  18.329 -66.097  1.00  0.72           C  
ATOM    269  CD  LYS A  33     -54.005  18.697 -65.062  1.00  0.72           C  
ATOM    270  CE  LYS A  33     -53.446  19.086 -63.696  1.00  0.72           C  
ATOM    271  NZ  LYS A  33     -52.315  20.034 -63.522  1.00  0.72           N1+
ATOM    272  N   GLY A  34     -53.542  18.532 -70.585  1.00  0.77           N  
ATOM    273  CA  GLY A  34     -54.255  18.457 -71.876  1.00  0.77           C  
ATOM    274  C   GLY A  34     -53.558  17.540 -72.895  1.00  0.77           C  
ATOM    275  O   GLY A  34     -54.197  17.005 -73.796  1.00  0.77           O  
ATOM    276  N   HIS A  35     -52.254  17.338 -72.706  1.00  0.78           N  
ATOM    277  CA  HIS A  35     -51.411  16.576 -73.644  1.00  0.78           C  
ATOM    278  C   HIS A  35     -50.969  15.217 -73.056  1.00  0.78           C  
ATOM    279  O   HIS A  35     -50.132  14.510 -73.608  1.00  0.78           O  
ATOM    280  CB  HIS A  35     -50.220  17.477 -74.009  1.00  0.78           C  
ATOM    281  CG  HIS A  35     -49.285  16.883 -75.068  1.00  0.78           C  
ATOM    282  CD2 HIS A  35     -49.229  17.121 -76.374  1.00  0.78           C  
ATOM    283  ND1 HIS A  35     -48.296  16.050 -74.810  1.00  0.78           N  
ATOM    284  CE1 HIS A  35     -47.653  15.719 -75.917  1.00  0.78           C  
ATOM    285  NE2 HIS A  35     -48.237  16.388 -76.891  1.00  0.78           N  
ATOM    286  N   SER A  36     -51.740  14.685 -72.116  1.00  0.84           N  
ATOM    287  CA  SER A  36     -51.405  13.371 -71.521  1.00  0.84           C  
ATOM    288  C   SER A  36     -51.433  12.223 -72.543  1.00  0.84           C  
ATOM    289  O   SER A  36     -50.506  11.429 -72.689  1.00  0.84           O  
ATOM    290  CB  SER A  36     -52.350  13.024 -70.379  1.00  0.84           C  
ATOM    291  OG  SER A  36     -52.219  14.002 -69.351  1.00  0.84           O  
ATOM    292  N   ASP A  37     -52.476  12.205 -73.360  1.00  0.83           N  
ATOM    293  CA  ASP A  37     -52.598  11.168 -74.403  1.00  0.83           C  
ATOM    294  C   ASP A  37     -51.505  11.258 -75.462  1.00  0.83           C  
ATOM    295  O   ASP A  37     -50.955  10.244 -75.881  1.00  0.83           O  
ATOM    296  CB  ASP A  37     -53.971  11.213 -75.066  1.00  0.83           C  
ATOM    297  CG  ASP A  37     -55.064  10.732 -74.108  1.00  0.83           C  
ATOM    298  OD1 ASP A  37     -54.756   9.878 -73.249  1.00  0.83           O  
ATOM    299  OD2 ASP A  37     -56.172  11.286 -74.232  1.00  0.83           O1-
ATOM    300  N   ALA A  38     -51.144  12.488 -75.798  1.00  0.91           N  
ATOM    301  CA  ALA A  38     -50.085  12.714 -76.779  1.00  0.91           C  
ATOM    302  C   ALA A  38     -48.678  12.387 -76.246  1.00  0.91           C  
ATOM    303  O   ALA A  38     -47.876  11.733 -76.901  1.00  0.91           O  
ATOM    304  CB  ALA A  38     -50.274  14.116 -77.328  1.00  0.91           C  
ATOM    305  N   ILE A  39     -48.431  12.670 -74.976  1.00  0.88           N  
ATOM    306  CA  ILE A  39     -47.146  12.299 -74.339  1.00  0.88           C  
ATOM    307  C   ILE A  39     -46.998  10.768 -74.221  1.00  0.88           C  
ATOM    308  O   ILE A  39     -45.975  10.159 -74.504  1.00  0.88           O  
ATOM    309  CB  ILE A  39     -46.942  12.919 -72.943  1.00  0.88           C  
ATOM    310  CG1 ILE A  39     -48.022  12.455 -71.976  1.00  0.88           C  
ATOM    311  CG2 ILE A  39     -46.818  14.441 -72.940  1.00  0.88           C  
ATOM    312  CD1 ILE A  39     -47.993  13.065 -70.593  1.00  0.88           C  
ATOM    313  N   LEU A  40     -48.039  10.111 -73.742  1.00  0.88           N  
ATOM    314  CA  LEU A  40     -47.977   8.654 -73.545  1.00  0.88           C  
ATOM    315  C   LEU A  40     -47.878   7.888 -74.856  1.00  0.88           C  
ATOM    316  O   LEU A  40     -47.112   6.931 -74.955  1.00  0.88           O  
ATOM    317  CB  LEU A  40     -49.176   8.180 -72.744  1.00  0.88           C  
ATOM    318  CG  LEU A  40     -49.079   8.687 -71.309  1.00  0.88           C  
ATOM    319  CD1 LEU A  40     -50.370   8.303 -70.622  1.00  0.88           C  
ATOM    320  CD2 LEU A  40     -47.881   8.101 -70.551  1.00  0.88           C  
ATOM    321  N   ARG A  41     -48.509   8.455 -75.880  1.00  0.82           N  
ATOM    322  CA  ARG A  41     -48.468   7.858 -77.224  1.00  0.82           C  
ATOM    323  C   ARG A  41     -47.062   7.966 -77.837  1.00  0.82           C  
ATOM    324  O   ARG A  41     -46.583   7.039 -78.483  1.00  0.82           O  
ATOM    325  CB  ARG A  41     -49.532   8.448 -78.155  1.00  0.82           C  
ATOM    326  CG  ARG A  41     -49.217   9.893 -78.530  1.00  0.82           C  
ATOM    327  CD  ARG A  41     -50.234  10.594 -79.408  1.00  0.82           C  
ATOM    328  NE  ARG A  41     -51.554  10.611 -78.756  1.00  0.82           N  
ATOM    329  CZ  ARG A  41     -52.665  11.010 -79.367  1.00  0.82           C  
ATOM    330  NH1 ARG A  41     -52.618  11.446 -80.620  1.00  0.82           N1+
ATOM    331  NH2 ARG A  41     -53.831  10.952 -78.745  1.00  0.82           N  
ATOM    332  N   ILE A  42     -46.371   9.065 -77.547  1.00  0.88           N  
ATOM    333  CA  ILE A  42     -45.000   9.274 -78.057  1.00  0.88           C  
ATOM    334  C   ILE A  42     -44.020   8.349 -77.316  1.00  0.88           C  
ATOM    335  O   ILE A  42     -43.113   7.773 -77.909  1.00  0.88           O  
ATOM    336  CB  ILE A  42     -44.548  10.742 -77.960  1.00  0.88           C  
ATOM    337  CG1 ILE A  42     -44.379  11.112 -76.492  1.00  0.88           C  
ATOM    338  CG2 ILE A  42     -45.494  11.679 -78.722  1.00  0.88           C  
ATOM    339  CD1 ILE A  42     -43.967  12.502 -76.106  1.00  0.88           C  
ATOM    340  N   LEU A  43     -44.262   8.177 -76.018  1.00  0.87           N  
ATOM    341  CA  LEU A  43     -43.390   7.360 -75.176  1.00  0.87           C  
ATOM    342  C   LEU A  43     -43.474   5.884 -75.575  1.00  0.87           C  
ATOM    343  O   LEU A  43     -42.449   5.212 -75.672  1.00  0.87           O  
ATOM    344  CB  LEU A  43     -43.802   7.595 -73.731  1.00  0.87           C  
ATOM    345  CG  LEU A  43     -42.881   6.839 -72.795  1.00  0.87           C  
ATOM    346  CD1 LEU A  43     -42.853   7.667 -71.539  1.00  0.87           C  
ATOM    347  CD2 LEU A  43     -43.466   5.471 -72.456  1.00  0.87           C  
ATOM    348  N   GLN A  44     -44.697   5.424 -75.831  1.00  0.81           N  
ATOM    349  CA  GLN A  44     -44.933   4.025 -76.230  1.00  0.81           C  
ATOM    350  C   GLN A  44     -44.363   3.717 -77.624  1.00  0.81           C  
ATOM    351  O   GLN A  44     -43.666   2.723 -77.808  1.00  0.81           O  
ATOM    352  CB  GLN A  44     -46.426   3.684 -76.170  1.00  0.81           C  
ATOM    353  CG  GLN A  44     -47.248   4.500 -77.169  1.00  0.81           C  
ATOM    354  CD  GLN A  44     -48.725   4.165 -77.156  1.00  0.81           C  
ATOM    355  NE2 GLN A  44     -49.219   3.759 -78.304  1.00  0.81           N  
ATOM    356  OE1 GLN A  44     -49.410   4.305 -76.156  1.00  0.81           O  
ATOM    357  N   GLU A  45     -44.571   4.648 -78.555  1.00  0.81           N  
ATOM    358  CA  GLU A  45     -44.143   4.471 -79.954  1.00  0.81           C  
ATOM    359  C   GLU A  45     -42.626   4.565 -80.121  1.00  0.81           C  
ATOM    360  O   GLU A  45     -42.071   4.006 -81.063  1.00  0.81           O  
ATOM    361  CB  GLU A  45     -44.824   5.482 -80.868  1.00  0.81           C  
ATOM    362  CG  GLU A  45     -46.339   5.265 -80.929  1.00  0.81           C  
ATOM    363  CD  GLU A  45     -47.038   6.218 -81.905  1.00  0.81           C  
ATOM    364  OE1 GLU A  45     -46.384   7.159 -82.409  1.00  0.81           O  
ATOM    365  OE2 GLU A  45     -48.229   5.946 -82.168  1.00  0.81           O1-
ATOM    366  N   HIS A  46     -41.979   5.243 -79.176  1.00  0.89           N  
ATOM    367  CA  HIS A  46     -40.509   5.306 -79.136  1.00  0.89           C  
ATOM    368  C   HIS A  46     -39.911   4.121 -78.371  1.00  0.89           C  
ATOM    369  O   HIS A  46     -38.705   4.076 -78.144  1.00  0.89           O  
ATOM    370  CB  HIS A  46     -40.045   6.619 -78.494  1.00  0.89           C  
ATOM    371  CG  HIS A  46     -40.443   7.873 -79.280  1.00  0.89           C  
ATOM    372  CD2 HIS A  46     -40.858   7.947 -80.545  1.00  0.89           C  
ATOM    373  ND1 HIS A  46     -40.454   9.102 -78.778  1.00  0.89           N  
ATOM    374  CE1 HIS A  46     -40.876   9.930 -79.728  1.00  0.89           C  
ATOM    375  NE2 HIS A  46     -41.127   9.218 -80.821  1.00  0.89           N  
ATOM    376  N   ASP A  47     -40.772   3.181 -77.974  1.00  0.86           N  
ATOM    377  CA  ASP A  47     -40.383   1.991 -77.196  1.00  0.86           C  
ATOM    378  C   ASP A  47     -39.653   2.354 -75.894  1.00  0.86           C  
ATOM    379  O   ASP A  47     -38.521   1.944 -75.639  1.00  0.86           O  
ATOM    380  CB  ASP A  47     -39.558   1.032 -78.067  1.00  0.86           C  
ATOM    381  CG  ASP A  47     -40.408   0.346 -79.136  1.00  0.86           C  
ATOM    382  OD1 ASP A  47     -41.585   0.052 -78.832  1.00  0.86           O  
ATOM    383  OD2 ASP A  47     -39.851   0.105 -80.227  1.00  0.86           O1-
ATOM    384  N   LEU A  48     -40.289   3.247 -75.147  1.00  0.82           N  
ATOM    385  CA  LEU A  48     -39.801   3.676 -73.827  1.00  0.82           C  
ATOM    386  C   LEU A  48     -40.880   3.419 -72.776  1.00  0.82           C  
ATOM    387  O   LEU A  48     -41.986   2.994 -73.107  1.00  0.82           O  
ATOM    388  CB  LEU A  48     -39.434   5.164 -73.867  1.00  0.82           C  
ATOM    389  CG  LEU A  48     -38.294   5.475 -74.845  1.00  0.82           C  
ATOM    390  CD1 LEU A  48     -38.079   6.985 -74.902  1.00  0.82           C  
ATOM    391  CD2 LEU A  48     -36.990   4.783 -74.438  1.00  0.82           C  
ATOM    392  N   THR A  49     -40.499   3.529 -71.510  1.00  0.82           N  
ATOM    393  CA  THR A  49     -41.445   3.436 -70.382  1.00  0.82           C  
ATOM    394  C   THR A  49     -41.258   4.644 -69.461  1.00  0.82           C  
ATOM    395  O   THR A  49     -40.167   4.883 -68.943  1.00  0.82           O  
ATOM    396  CB  THR A  49     -41.260   2.120 -69.612  1.00  0.82           C  
ATOM    397  CG2 THR A  49     -42.280   1.966 -68.476  1.00  0.82           C  
ATOM    398  OG1 THR A  49     -41.397   1.025 -70.523  1.00  0.82           O  
ATOM    399  N   LEU A  50     -42.352   5.381 -69.276  1.00  0.82           N  
ATOM    400  CA  LEU A  50     -42.388   6.560 -68.391  1.00  0.82           C  
ATOM    401  C   LEU A  50     -42.210   6.105 -66.959  1.00  0.82           C  
ATOM    402  O   LEU A  50     -43.104   5.493 -66.381  1.00  0.82           O  
ATOM    403  CB  LEU A  50     -43.726   7.310 -68.440  1.00  0.82           C  
ATOM    404  CG  LEU A  50     -43.661   8.697 -67.789  1.00  0.82           C  
ATOM    405  CD1 LEU A  50     -42.616   9.615 -68.437  1.00  0.82           C  
ATOM    406  CD2 LEU A  50     -45.047   9.331 -67.876  1.00  0.82           C  
ATOM    407  N   ARG A  51     -41.067   6.457 -66.417  1.00  0.77           N  
ATOM    408  CA  ARG A  51     -40.847   6.094 -65.020  1.00  0.77           C  
ATOM    409  C   ARG A  51     -40.887   7.350 -64.148  1.00  0.77           C  
ATOM    410  O   ARG A  51     -40.948   7.222 -62.930  1.00  0.77           O  
ATOM    411  CB  ARG A  51     -39.555   5.273 -64.991  1.00  0.77           C  
ATOM    412  CG  ARG A  51     -39.278   4.591 -63.655  1.00  0.77           C  
ATOM    413  CD  ARG A  51     -37.884   3.953 -63.604  1.00  0.77           C  
ATOM    414  NE  ARG A  51     -37.963   2.680 -64.317  1.00  0.77           N  
ATOM    415  CZ  ARG A  51     -38.468   1.562 -63.799  1.00  0.77           C  
ATOM    416  NH1 ARG A  51     -38.892   1.509 -62.537  1.00  0.77           N1+
ATOM    417  NH2 ARG A  51     -38.592   0.495 -64.566  1.00  0.77           N  
ATOM    418  N   TYR A  52     -40.487   8.488 -64.732  1.00  0.82           N  
ATOM    419  CA  TYR A  52     -40.237   9.745 -64.007  1.00  0.82           C  
ATOM    420  C   TYR A  52     -40.923  10.930 -64.691  1.00  0.82           C  
ATOM    421  O   TYR A  52     -41.105  10.960 -65.908  1.00  0.82           O  
ATOM    422  CB  TYR A  52     -38.732  10.052 -63.896  1.00  0.82           C  
ATOM    423  CG  TYR A  52     -37.926   9.090 -63.010  1.00  0.82           C  
ATOM    424  CD1 TYR A  52     -38.206   7.753 -62.938  1.00  0.82           C  
ATOM    425  CD2 TYR A  52     -36.861   9.508 -62.254  1.00  0.82           C  
ATOM    426  CE1 TYR A  52     -37.549   6.863 -62.136  1.00  0.82           C  
ATOM    427  CE2 TYR A  52     -36.129   8.609 -61.482  1.00  0.82           C  
ATOM    428  CZ  TYR A  52     -36.473   7.272 -61.423  1.00  0.82           C  
ATOM    429  OH  TYR A  52     -35.793   6.327 -60.740  1.00  0.82           O  
ATOM    430  N   ALA A  53     -41.310  11.882 -63.855  1.00  0.92           N  
ATOM    431  CA  ALA A  53     -41.911  13.154 -64.288  1.00  0.92           C  
ATOM    432  C   ALA A  53     -41.332  14.307 -63.464  1.00  0.92           C  
ATOM    433  O   ALA A  53     -41.491  14.352 -62.244  1.00  0.92           O  
ATOM    434  CB  ALA A  53     -43.432  13.092 -64.116  1.00  0.92           C  
ATOM    435  N   LEU A  54     -40.638  15.207 -64.151  1.00  0.87           N  
ATOM    436  CA  LEU A  54     -40.021  16.391 -63.528  1.00  0.87           C  
ATOM    437  C   LEU A  54     -40.874  17.640 -63.728  1.00  0.87           C  
ATOM    438  O   LEU A  54     -41.460  17.860 -64.788  1.00  0.87           O  
ATOM    439  CB  LEU A  54     -38.629  16.652 -64.116  1.00  0.87           C  
ATOM    440  CG  LEU A  54     -37.507  15.754 -63.574  1.00  0.87           C  
ATOM    441  CD1 LEU A  54     -37.678  14.263 -63.825  1.00  0.87           C  
ATOM    442  CD2 LEU A  54     -36.185  16.126 -64.194  1.00  0.87           C  
ATOM    443  N   GLU A  55     -40.946  18.418 -62.659  1.00  0.86           N  
ATOM    444  CA  GLU A  55     -41.559  19.753 -62.679  1.00  0.86           C  
ATOM    445  C   GLU A  55     -40.506  20.771 -62.251  1.00  0.86           C  
ATOM    446  O   GLU A  55     -39.928  20.649 -61.173  1.00  0.86           O  
ATOM    447  CB  GLU A  55     -42.752  19.803 -61.719  1.00  0.86           C  
ATOM    448  CG  GLU A  55     -43.931  18.949 -62.208  1.00  0.86           C  
ATOM    449  CD  GLU A  55     -44.551  19.437 -63.524  1.00  0.86           C  
ATOM    450  OE1 GLU A  55     -44.104  20.478 -64.033  1.00  0.86           O  
ATOM    451  OE2 GLU A  55     -45.510  18.786 -63.984  1.00  0.86           O1-
ATOM    452  N   THR A  56     -40.189  21.688 -63.156  1.00  0.92           N  
ATOM    453  CA  THR A  56     -39.191  22.740 -62.876  1.00  0.92           C  
ATOM    454  C   THR A  56     -39.656  23.670 -61.746  1.00  0.92           C  
ATOM    455  O   THR A  56     -38.843  24.150 -60.959  1.00  0.92           O  
ATOM    456  CB  THR A  56     -38.868  23.561 -64.129  1.00  0.92           C  
ATOM    457  CG2 THR A  56     -38.146  22.709 -65.177  1.00  0.92           C  
ATOM    458  OG1 THR A  56     -40.072  24.146 -64.636  1.00  0.92           O  
ATOM    459  N   HIS A  57     -40.969  23.885 -61.683  1.00  0.81           N  
ATOM    460  CA  HIS A  57     -41.615  24.762 -60.688  1.00  0.81           C  
ATOM    461  C   HIS A  57     -43.138  24.642 -60.797  1.00  0.81           C  
ATOM    462  O   HIS A  57     -43.667  24.146 -61.790  1.00  0.81           O  
ATOM    463  CB  HIS A  57     -41.201  26.219 -60.931  1.00  0.81           C  
ATOM    464  CG  HIS A  57     -41.666  26.761 -62.285  1.00  0.81           C  
ATOM    465  CD2 HIS A  57     -42.623  27.663 -62.466  1.00  0.81           C  
ATOM    466  ND1 HIS A  57     -41.191  26.418 -63.478  1.00  0.81           N  
ATOM    467  CE1 HIS A  57     -41.851  27.108 -64.399  1.00  0.81           C  
ATOM    468  NE2 HIS A  57     -42.729  27.879 -63.771  1.00  0.81           N  
ATOM    469  N   VAL A  58     -43.815  25.077 -59.741  1.00  0.79           N  
ATOM    470  CA  VAL A  58     -45.287  25.197 -59.737  1.00  0.79           C  
ATOM    471  C   VAL A  58     -45.682  26.211 -60.820  1.00  0.79           C  
ATOM    472  O   VAL A  58     -45.365  27.393 -60.721  1.00  0.79           O  
ATOM    473  CB  VAL A  58     -45.790  25.633 -58.347  1.00  0.79           C  
ATOM    474  CG1 VAL A  58     -47.308  25.856 -58.330  1.00  0.79           C  
ATOM    475  CG2 VAL A  58     -45.436  24.587 -57.285  1.00  0.79           C  
ATOM    476  N   HIS A  59     -46.400  25.714 -61.817  1.00  0.78           N  
ATOM    477  CA  HIS A  59     -46.801  26.530 -62.975  1.00  0.78           C  
ATOM    478  C   HIS A  59     -48.067  27.329 -62.654  1.00  0.78           C  
ATOM    479  O   HIS A  59     -48.891  26.919 -61.838  1.00  0.78           O  
ATOM    480  CB  HIS A  59     -47.034  25.638 -64.196  1.00  0.78           C  
ATOM    481  CG  HIS A  59     -45.810  24.771 -64.494  1.00  0.78           C  
ATOM    482  CD2 HIS A  59     -44.696  25.157 -65.113  1.00  0.78           C  
ATOM    483  ND1 HIS A  59     -45.678  23.497 -64.150  1.00  0.78           N  
ATOM    484  CE1 HIS A  59     -44.482  23.118 -64.579  1.00  0.78           C  
ATOM    485  NE2 HIS A  59     -43.859  24.128 -65.174  1.00  0.78           N  
ATOM    486  N   ALA A  60     -48.193  28.467 -63.321  1.00  0.76           N  
ATOM    487  CA  ALA A  60     -49.373  29.343 -63.180  1.00  0.76           C  
ATOM    488  C   ALA A  60     -50.043  29.641 -64.531  1.00  0.76           C  
ATOM    489  O   ALA A  60     -50.941  30.473 -64.652  1.00  0.76           O  
ATOM    490  CB  ALA A  60     -48.923  30.642 -62.511  1.00  0.76           C  
ATOM    491  N   ASP A  61     -49.645  28.863 -65.532  1.00  0.73           N  
ATOM    492  CA  ASP A  61     -50.121  29.024 -66.918  1.00  0.73           C  
ATOM    493  C   ASP A  61     -50.828  27.771 -67.446  1.00  0.73           C  
ATOM    494  O   ASP A  61     -51.606  27.830 -68.391  1.00  0.73           O  
ATOM    495  CB  ASP A  61     -48.964  29.475 -67.827  1.00  0.73           C  
ATOM    496  CG  ASP A  61     -47.798  28.487 -67.885  1.00  0.73           C  
ATOM    497  OD1 ASP A  61     -47.034  28.452 -66.891  1.00  0.73           O  
ATOM    498  OD2 ASP A  61     -47.909  27.588 -68.740  1.00  0.73           O1-
ATOM    499  N   HIS A  62     -50.528  26.637 -66.823  1.00  0.71           N  
ATOM    500  CA  HIS A  62     -51.103  25.351 -67.216  1.00  0.71           C  
ATOM    501  C   HIS A  62     -51.076  24.428 -66.007  1.00  0.71           C  
ATOM    502  O   HIS A  62     -50.296  24.577 -65.066  1.00  0.71           O  
ATOM    503  CB  HIS A  62     -50.312  24.723 -68.374  1.00  0.71           C  
ATOM    504  CG  HIS A  62     -48.895  24.300 -67.976  1.00  0.71           C  
ATOM    505  CD2 HIS A  62     -48.544  23.114 -67.486  1.00  0.71           C  
ATOM    506  ND1 HIS A  62     -47.803  25.048 -68.048  1.00  0.71           N  
ATOM    507  CE1 HIS A  62     -46.776  24.330 -67.619  1.00  0.71           C  
ATOM    508  NE2 HIS A  62     -47.238  23.138 -67.258  1.00  0.71           N  
ATOM    509  N   VAL A  63     -51.977  23.487 -66.096  1.00  0.75           N  
ATOM    510  CA  VAL A  63     -52.061  22.387 -65.159  1.00  0.75           C  
ATOM    511  C   VAL A  63     -50.991  21.324 -65.538  1.00  0.75           C  
ATOM    512  O   VAL A  63     -50.998  20.795 -66.650  1.00  0.75           O  
ATOM    513  CB  VAL A  63     -53.536  21.931 -65.257  1.00  0.75           C  
ATOM    514  CG1 VAL A  63     -54.532  22.867 -64.578  1.00  0.75           C  
ATOM    515  CG2 VAL A  63     -54.020  21.652 -66.687  1.00  0.75           C  
ATOM    516  N   SER A  64     -50.139  20.956 -64.579  1.00  0.82           N  
ATOM    517  CA  SER A  64     -49.164  19.848 -64.716  1.00  0.82           C  
ATOM    518  C   SER A  64     -49.827  18.467 -64.894  1.00  0.82           C  
ATOM    519  O   SER A  64     -50.739  18.076 -64.188  1.00  0.82           O  
ATOM    520  CB  SER A  64     -48.290  19.808 -63.463  1.00  0.82           C  
ATOM    521  OG  SER A  64     -47.530  21.019 -63.370  1.00  0.82           O  
ATOM    522  N   ALA A  65     -49.184  17.568 -65.609  1.00  0.82           N  
ATOM    523  CA  ALA A  65     -49.777  16.234 -65.837  1.00  0.82           C  
ATOM    524  C   ALA A  65     -49.104  15.152 -64.984  1.00  0.82           C  
ATOM    525  O   ALA A  65     -49.475  13.987 -65.057  1.00  0.82           O  
ATOM    526  CB  ALA A  65     -49.675  15.888 -67.319  1.00  0.82           C  
ATOM    527  N   ALA A  66     -48.262  15.589 -64.049  1.00  0.85           N  
ATOM    528  CA  ALA A  66     -47.488  14.693 -63.169  1.00  0.85           C  
ATOM    529  C   ALA A  66     -48.394  13.770 -62.341  1.00  0.85           C  
ATOM    530  O   ALA A  66     -48.179  12.561 -62.324  1.00  0.85           O  
ATOM    531  CB  ALA A  66     -46.616  15.537 -62.239  1.00  0.85           C  
ATOM    532  N   GLY A  67     -49.497  14.345 -61.838  1.00  0.85           N  
ATOM    533  CA  GLY A  67     -50.499  13.598 -61.052  1.00  0.85           C  
ATOM    534  C   GLY A  67     -51.260  12.577 -61.905  1.00  0.85           C  
ATOM    535  O   GLY A  67     -51.266  11.384 -61.607  1.00  0.85           O  
ATOM    536  N   ASP A  68     -51.750  13.045 -63.052  1.00  0.74           N  
ATOM    537  CA  ASP A  68     -52.487  12.190 -64.003  1.00  0.74           C  
ATOM    538  C   ASP A  68     -51.599  11.079 -64.588  1.00  0.74           C  
ATOM    539  O   ASP A  68     -52.043   9.948 -64.761  1.00  0.74           O  
ATOM    540  CB  ASP A  68     -53.100  13.046 -65.114  1.00  0.74           C  
ATOM    541  CG  ASP A  68     -53.938  12.195 -66.074  1.00  0.74           C  
ATOM    542  OD1 ASP A  68     -55.009  11.729 -65.634  1.00  0.74           O  
ATOM    543  OD2 ASP A  68     -53.495  12.084 -67.239  1.00  0.74           O1-
ATOM    544  N   LEU A  69     -50.343  11.421 -64.845  1.00  0.78           N  
ATOM    545  CA  LEU A  69     -49.337  10.468 -65.338  1.00  0.78           C  
ATOM    546  C   LEU A  69     -48.967   9.407 -64.311  1.00  0.78           C  
ATOM    547  O   LEU A  69     -48.882   8.225 -64.643  1.00  0.78           O  
ATOM    548  CB  LEU A  69     -48.065  11.197 -65.764  1.00  0.78           C  
ATOM    549  CG  LEU A  69     -48.289  12.015 -67.028  1.00  0.78           C  
ATOM    550  CD1 LEU A  69     -47.009  12.788 -67.341  1.00  0.78           C  
ATOM    551  CD2 LEU A  69     -48.740  11.078 -68.154  1.00  0.78           C  
ATOM    552  N   ARG A  70     -48.892   9.840 -63.054  1.00  0.70           N  
ATOM    553  CA  ARG A  70     -48.574   8.936 -61.936  1.00  0.70           C  
ATOM    554  C   ARG A  70     -49.666   7.864 -61.784  1.00  0.70           C  
ATOM    555  O   ARG A  70     -49.371   6.710 -61.488  1.00  0.70           O  
ATOM    556  CB  ARG A  70     -48.444   9.701 -60.615  1.00  0.70           C  
ATOM    557  CG  ARG A  70     -48.012   8.725 -59.514  1.00  0.70           C  
ATOM    558  CD  ARG A  70     -48.330   9.198 -58.100  1.00  0.70           C  
ATOM    559  NE  ARG A  70     -47.381  10.236 -57.676  1.00  0.70           N  
ATOM    560  CZ  ARG A  70     -47.710  11.471 -57.309  1.00  0.70           C  
ATOM    561  NH1 ARG A  70     -48.962  11.906 -57.364  1.00  0.70           N1+
ATOM    562  NH2 ARG A  70     -46.787  12.253 -56.786  1.00  0.70           N  
ATOM    563  N   ALA A  71     -50.904   8.254 -62.061  1.00  0.75           N  
ATOM    564  CA  ALA A  71     -52.065   7.353 -61.968  1.00  0.75           C  
ATOM    565  C   ALA A  71     -52.075   6.300 -63.085  1.00  0.75           C  
ATOM    566  O   ALA A  71     -52.678   5.237 -62.961  1.00  0.75           O  
ATOM    567  CB  ALA A  71     -53.347   8.180 -62.037  1.00  0.75           C  
ATOM    568  N   LEU A  72     -51.486   6.648 -64.220  1.00  0.69           N  
ATOM    569  CA  LEU A  72     -51.534   5.769 -65.395  1.00  0.69           C  
ATOM    570  C   LEU A  72     -50.332   4.817 -65.474  1.00  0.69           C  
ATOM    571  O   LEU A  72     -50.472   3.688 -65.940  1.00  0.69           O  
ATOM    572  CB  LEU A  72     -51.696   6.644 -66.642  1.00  0.69           C  
ATOM    573  CG  LEU A  72     -51.884   5.816 -67.918  1.00  0.69           C  
ATOM    574  CD1 LEU A  72     -52.706   6.618 -68.921  1.00  0.69           C  
ATOM    575  CD2 LEU A  72     -50.541   5.410 -68.541  1.00  0.69           C  
ATOM    576  N   SER A  73     -49.155   5.318 -65.115  1.00  0.74           N  
ATOM    577  CA  SER A  73     -47.910   4.546 -65.280  1.00  0.74           C  
ATOM    578  C   SER A  73     -47.107   4.388 -63.983  1.00  0.74           C  
ATOM    579  O   SER A  73     -46.008   3.836 -63.975  1.00  0.74           O  
ATOM    580  CB  SER A  73     -47.048   5.188 -66.375  1.00  0.74           C  
ATOM    581  OG  SER A  73     -45.934   4.343 -66.665  1.00  0.74           O  
ATOM    582  N   ARG A  74     -47.643   4.904 -62.877  1.00  0.66           N  
ATOM    583  CA  ARG A  74     -46.978   4.817 -61.558  1.00  0.66           C  
ATOM    584  C   ARG A  74     -45.573   5.448 -61.580  1.00  0.66           C  
ATOM    585  O   ARG A  74     -44.649   5.006 -60.897  1.00  0.66           O  
ATOM    586  CB  ARG A  74     -46.901   3.346 -61.110  1.00  0.66           C  
ATOM    587  CG  ARG A  74     -48.270   2.708 -60.893  1.00  0.66           C  
ATOM    588  CD  ARG A  74     -48.941   3.325 -59.666  1.00  0.66           C  
ATOM    589  NE  ARG A  74     -50.260   2.705 -59.470  1.00  0.66           N  
ATOM    590  CZ  ARG A  74     -51.381   3.035 -60.108  1.00  0.66           C  
ATOM    591  NH1 ARG A  74     -51.372   4.007 -61.000  1.00  0.66           N1+
ATOM    592  NH2 ARG A  74     -52.520   2.406 -59.861  1.00  0.66           N  
ATOM    593  N   ALA A  75     -45.425   6.477 -62.413  1.00  0.83           N  
ATOM    594  CA  ALA A  75     -44.152   7.198 -62.569  1.00  0.83           C  
ATOM    595  C   ALA A  75     -43.842   7.990 -61.292  1.00  0.83           C  
ATOM    596  O   ALA A  75     -44.737   8.445 -60.580  1.00  0.83           O  
ATOM    597  CB  ALA A  75     -44.234   8.130 -63.780  1.00  0.83           C  
ATOM    598  N   GLU A  76     -42.554   8.133 -61.017  1.00  0.79           N  
ATOM    599  CA  GLU A  76     -42.068   8.937 -59.890  1.00  0.79           C  
ATOM    600  C   GLU A  76     -42.143  10.419 -60.281  1.00  0.79           C  
ATOM    601  O   GLU A  76     -41.559  10.857 -61.272  1.00  0.79           O  
ATOM    602  CB  GLU A  76     -40.648   8.461 -59.549  1.00  0.79           C  
ATOM    603  CG  GLU A  76     -40.009   9.196 -58.366  1.00  0.79           C  
ATOM    604  CD  GLU A  76     -39.605  10.636 -58.702  1.00  0.79           C  
ATOM    605  OE1 GLU A  76     -39.221  10.924 -59.856  1.00  0.79           O  
ATOM    606  OE2 GLU A  76     -39.764  11.455 -57.788  1.00  0.79           O1-
ATOM    607  N   VAL A  77     -42.768  11.189 -59.401  1.00  0.81           N  
ATOM    608  CA  VAL A  77     -42.885  12.648 -59.581  1.00  0.81           C  
ATOM    609  C   VAL A  77     -41.770  13.309 -58.768  1.00  0.81           C  
ATOM    610  O   VAL A  77     -41.683  13.122 -57.555  1.00  0.81           O  
ATOM    611  CB  VAL A  77     -44.259  13.156 -59.108  1.00  0.81           C  
ATOM    612  CG1 VAL A  77     -44.392  14.678 -59.252  1.00  0.81           C  
ATOM    613  CG2 VAL A  77     -45.391  12.486 -59.892  1.00  0.81           C  
ATOM    614  N   VAL A  78     -41.059  14.192 -59.445  1.00  0.78           N  
ATOM    615  CA  VAL A  78     -39.984  14.961 -58.805  1.00  0.78           C  
ATOM    616  C   VAL A  78     -40.229  16.460 -58.981  1.00  0.78           C  
ATOM    617  O   VAL A  78     -40.546  16.982 -60.055  1.00  0.78           O  
ATOM    618  CB  VAL A  78     -38.623  14.549 -59.355  1.00  0.78           C  
ATOM    619  CG1 VAL A  78     -38.644  14.804 -60.834  1.00  0.78           C  
ATOM    620  CG2 VAL A  78     -37.465  15.346 -58.745  1.00  0.78           C  
ATOM    621  N   ILE A  79     -39.997  17.123 -57.874  1.00  0.71           N  
ATOM    622  CA  ILE A  79     -40.133  18.582 -57.834  1.00  0.71           C  
ATOM    623  C   ILE A  79     -38.961  19.166 -57.037  1.00  0.71           C  
ATOM    624  O   ILE A  79     -38.408  18.525 -56.136  1.00  0.71           O  
ATOM    625  CB  ILE A  79     -41.477  18.931 -57.195  1.00  0.71           C  
ATOM    626  CG1 ILE A  79     -41.387  18.412 -55.764  1.00  0.71           C  
ATOM    627  CG2 ILE A  79     -42.682  18.402 -58.008  1.00  0.71           C  
ATOM    628  CD1 ILE A  79     -42.501  18.965 -54.962  1.00  0.71           C  
ATOM    629  N   SER A  80     -38.672  20.424 -57.332  1.00  0.72           N  
ATOM    630  CA  SER A  80     -37.646  21.175 -56.588  1.00  0.72           C  
ATOM    631  C   SER A  80     -38.039  21.280 -55.109  1.00  0.72           C  
ATOM    632  O   SER A  80     -39.207  21.347 -54.766  1.00  0.72           O  
ATOM    633  CB  SER A  80     -37.548  22.600 -57.099  1.00  0.72           C  
ATOM    634  OG  SER A  80     -36.399  23.259 -56.556  1.00  0.72           O  
ATOM    635  N   ALA A  81     -37.037  21.381 -54.289  1.00  0.70           N  
ATOM    636  CA  ALA A  81     -37.137  21.416 -52.816  1.00  0.70           C  
ATOM    637  C   ALA A  81     -37.794  22.724 -52.448  1.00  0.70           C  
ATOM    638  O   ALA A  81     -38.632  22.795 -51.558  1.00  0.70           O  
ATOM    639  CB  ALA A  81     -35.795  21.411 -52.086  1.00  0.70           C  
ATOM    640  N   ALA A  82     -37.404  23.731 -53.208  1.00  0.71           N  
ATOM    641  CA  ALA A  82     -37.977  25.053 -53.093  1.00  0.71           C  
ATOM    642  C   ALA A  82     -39.470  24.958 -53.436  1.00  0.71           C  
ATOM    643  O   ALA A  82     -39.833  24.432 -54.489  1.00  0.71           O  
ATOM    644  CB  ALA A  82     -37.081  25.788 -54.071  1.00  0.71           C  
ATOM    645  N   ALA A  83     -40.270  25.242 -52.410  1.00  0.69           N  
ATOM    646  CA  ALA A  83     -41.741  25.297 -52.438  1.00  0.69           C  
ATOM    647  C   ALA A  83     -42.493  24.006 -52.754  1.00  0.69           C  
ATOM    648  O   ALA A  83     -43.370  23.734 -51.956  1.00  0.69           O  
ATOM    649  CB  ALA A  83     -42.258  26.397 -53.371  1.00  0.69           C  
ATOM    650  N   GLY A  84     -41.946  23.191 -53.671  1.00  0.71           N  
ATOM    651  CA  GLY A  84     -42.641  22.197 -54.503  1.00  0.71           C  
ATOM    652  C   GLY A  84     -43.998  21.667 -54.010  1.00  0.71           C  
ATOM    653  O   GLY A  84     -44.454  21.833 -52.897  1.00  0.71           O  
ATOM    654  N   ALA A  85     -44.684  20.951 -54.885  1.00  0.74           N  
ATOM    655  CA  ALA A  85     -45.852  20.166 -54.436  1.00  0.74           C  
ATOM    656  C   ALA A  85     -45.469  19.155 -53.322  1.00  0.74           C  
ATOM    657  O   ALA A  85     -44.649  18.265 -53.468  1.00  0.74           O  
ATOM    658  CB  ALA A  85     -46.436  19.448 -55.650  1.00  0.74           C  
ATOM    659  N   ASP A  86     -46.211  19.149 -52.232  1.00  0.67           N  
ATOM    660  CA  ASP A  86     -45.914  18.189 -51.140  1.00  0.67           C  
ATOM    661  C   ASP A  86     -46.102  16.713 -51.553  1.00  0.67           C  
ATOM    662  O   ASP A  86     -45.520  15.803 -50.971  1.00  0.67           O  
ATOM    663  CB  ASP A  86     -46.761  18.517 -49.911  1.00  0.67           C  
ATOM    664  CG  ASP A  86     -48.277  18.474 -50.157  1.00  0.67           C  
ATOM    665  OD1 ASP A  86     -48.753  17.680 -50.993  1.00  0.67           O  
ATOM    666  OD2 ASP A  86     -48.959  19.320 -49.558  1.00  0.67           O1-
ATOM    667  N   CYS A  87     -46.970  16.518 -52.541  1.00  0.78           N  
ATOM    668  CA  CYS A  87     -47.414  15.191 -52.974  1.00  0.78           C  
ATOM    669  C   CYS A  87     -46.430  14.584 -53.962  1.00  0.78           C  
ATOM    670  O   CYS A  87     -46.654  13.477 -54.422  1.00  0.78           O  
ATOM    671  CB  CYS A  87     -48.834  15.264 -53.547  1.00  0.78           C  
ATOM    672  SG  CYS A  87     -49.063  16.571 -54.805  1.00  0.78           S  
ATOM    673  N   ALA A  88     -45.359  15.303 -54.284  1.00  0.80           N  
ATOM    674  CA  ALA A  88     -44.305  14.711 -55.114  1.00  0.80           C  
ATOM    675  C   ALA A  88     -43.531  13.667 -54.318  1.00  0.80           C  
ATOM    676  O   ALA A  88     -43.156  13.878 -53.166  1.00  0.80           O  
ATOM    677  CB  ALA A  88     -43.322  15.759 -55.563  1.00  0.80           C  
ATOM    678  N   ASP A  89     -43.245  12.580 -55.018  1.00  0.77           N  
ATOM    679  CA  ASP A  89     -42.534  11.436 -54.421  1.00  0.77           C  
ATOM    680  C   ASP A  89     -41.097  11.786 -54.005  1.00  0.77           C  
ATOM    681  O   ASP A  89     -40.686  11.498 -52.884  1.00  0.77           O  
ATOM    682  CB  ASP A  89     -42.540  10.244 -55.380  1.00  0.77           C  
ATOM    683  CG  ASP A  89     -43.958   9.736 -55.643  1.00  0.77           C  
ATOM    684  OD1 ASP A  89     -44.634   9.365 -54.661  1.00  0.77           O  
ATOM    685  OD2 ASP A  89     -44.343   9.807 -56.833  1.00  0.77           O1-
ATOM    686  N   ARG A  90     -40.373  12.436 -54.913  1.00  0.69           N  
ATOM    687  CA  ARG A  90     -38.981  12.846 -54.663  1.00  0.69           C  
ATOM    688  C   ARG A  90     -38.852  14.368 -54.755  1.00  0.69           C  
ATOM    689  O   ARG A  90     -39.017  14.975 -55.815  1.00  0.69           O  
ATOM    690  CB  ARG A  90     -38.049  12.152 -55.658  1.00  0.69           C  
ATOM    691  CG  ARG A  90     -36.572  12.476 -55.469  1.00  0.69           C  
ATOM    692  CD  ARG A  90     -35.752  11.847 -56.594  1.00  0.69           C  
ATOM    693  NE  ARG A  90     -34.325  12.115 -56.345  1.00  0.69           N  
ATOM    694  CZ  ARG A  90     -33.533  11.429 -55.516  1.00  0.69           C  
ATOM    695  NH1 ARG A  90     -33.986  10.391 -54.826  1.00  0.69           N1+
ATOM    696  NH2 ARG A  90     -32.265  11.778 -55.365  1.00  0.69           N  
ATOM    697  N   LYS A  91     -38.579  14.951 -53.597  1.00  0.67           N  
ATOM    698  CA  LYS A  91     -38.323  16.397 -53.483  1.00  0.67           C  
ATOM    699  C   LYS A  91     -36.811  16.634 -53.373  1.00  0.67           C  
ATOM    700  O   LYS A  91     -36.122  16.101 -52.505  1.00  0.67           O  
ATOM    701  CB  LYS A  91     -39.079  16.986 -52.285  1.00  0.67           C  
ATOM    702  CG  LYS A  91     -38.652  16.372 -50.948  1.00  0.67           C  
ATOM    703  CD  LYS A  91     -39.412  16.985 -49.777  1.00  0.67           C  
ATOM    704  CE  LYS A  91     -38.918  16.413 -48.447  1.00  0.67           C  
ATOM    705  NZ  LYS A  91     -37.528  16.802 -48.166  1.00  0.67           N1+
ATOM    706  N   VAL A  92     -36.309  17.436 -54.295  1.00  0.70           N  
ATOM    707  CA  VAL A  92     -34.847  17.592 -54.471  1.00  0.70           C  
ATOM    708  C   VAL A  92     -34.389  19.019 -54.171  1.00  0.70           C  
ATOM    709  O   VAL A  92     -35.040  19.924 -54.589  1.00  0.70           O  
ATOM    710  CB  VAL A  92     -34.435  17.233 -55.908  1.00  0.70           C  
ATOM    711  CG1 VAL A  92     -34.649  15.739 -56.153  1.00  0.70           C  
ATOM    712  CG2 VAL A  92     -35.170  18.054 -56.983  1.00  0.70           C  
ATOM    713  N   GLU A  93     -33.149  19.237 -53.791  1.00  0.74           N  
ATOM    714  CA  GLU A  93     -32.577  20.590 -53.638  1.00  0.74           C  
ATOM    715  C   GLU A  93     -31.296  20.658 -54.492  1.00  0.74           C  
ATOM    716  O   GLU A  93     -30.911  19.674 -55.125  1.00  0.74           O  
ATOM    717  CB  GLU A  93     -32.380  20.804 -52.126  1.00  0.74           C  
ATOM    718  CG  GLU A  93     -31.890  22.190 -51.673  1.00  0.74           C  
ATOM    719  CD  GLU A  93     -30.372  22.341 -51.802  1.00  0.74           C  
ATOM    720  OE1 GLU A  93     -29.705  21.290 -51.762  1.00  0.74           O  
ATOM    721  OE2 GLU A  93     -29.966  23.454 -52.199  1.00  0.74           O1-
ATOM    722  N   ASP A  94     -30.636  21.807 -54.495  1.00  0.82           N  
ATOM    723  CA  ASP A  94     -29.313  21.973 -55.126  1.00  0.82           C  
ATOM    724  C   ASP A  94     -28.286  20.932 -54.631  1.00  0.82           C  
ATOM    725  O   ASP A  94     -28.010  20.744 -53.453  1.00  0.82           O  
ATOM    726  CB  ASP A  94     -28.787  23.390 -54.861  1.00  0.82           C  
ATOM    727  CG  ASP A  94     -27.455  23.721 -55.539  1.00  0.82           C  
ATOM    728  OD1 ASP A  94     -26.999  22.891 -56.352  1.00  0.82           O  
ATOM    729  OD2 ASP A  94     -26.999  24.863 -55.345  1.00  0.82           O1-
ATOM    730  N   GLY A  95     -27.672  20.298 -55.621  1.00  0.89           N  
ATOM    731  CA  GLY A  95     -26.607  19.315 -55.358  1.00  0.89           C  
ATOM    732  C   GLY A  95     -27.118  17.888 -55.545  1.00  0.89           C  
ATOM    733  O   GLY A  95     -26.340  16.990 -55.845  1.00  0.89           O  
ATOM    734  N   ASP A  96     -28.420  17.694 -55.333  1.00  0.84           N  
ATOM    735  CA  ASP A  96     -29.055  16.382 -55.540  1.00  0.84           C  
ATOM    736  C   ASP A  96     -28.956  15.915 -56.996  1.00  0.84           C  
ATOM    737  O   ASP A  96     -28.760  16.706 -57.920  1.00  0.84           O  
ATOM    738  CB  ASP A  96     -30.517  16.398 -55.086  1.00  0.84           C  
ATOM    739  CG  ASP A  96     -30.656  16.527 -53.567  1.00  0.84           C  
ATOM    740  OD1 ASP A  96     -29.715  16.138 -52.844  1.00  0.84           O  
ATOM    741  OD2 ASP A  96     -31.733  17.008 -53.158  1.00  0.84           O1-
ATOM    742  N   PHE A  97     -29.062  14.604 -57.144  1.00  0.73           N  
ATOM    743  CA  PHE A  97     -29.071  13.960 -58.464  1.00  0.73           C  
ATOM    744  C   PHE A  97     -30.277  13.033 -58.558  1.00  0.73           C  
ATOM    745  O   PHE A  97     -30.669  12.405 -57.579  1.00  0.73           O  
ATOM    746  CB  PHE A  97     -27.777  13.165 -58.674  1.00  0.73           C  
ATOM    747  CG  PHE A  97     -27.601  12.037 -57.651  1.00  0.73           C  
ATOM    748  CD1 PHE A  97     -26.958  12.283 -56.444  1.00  0.73           C  
ATOM    749  CD2 PHE A  97     -28.095  10.770 -57.937  1.00  0.73           C  
ATOM    750  CE1 PHE A  97     -26.801  11.254 -55.526  1.00  0.73           C  
ATOM    751  CE2 PHE A  97     -27.941   9.743 -57.017  1.00  0.73           C  
ATOM    752  CZ  PHE A  97     -27.290   9.984 -55.812  1.00  0.73           C  
ATOM    753  N   LEU A  98     -30.840  12.951 -59.745  1.00  0.74           N  
ATOM    754  CA  LEU A  98     -31.957  12.033 -59.960  1.00  0.74           C  
ATOM    755  C   LEU A  98     -31.663  11.107 -61.156  1.00  0.74           C  
ATOM    756  O   LEU A  98     -31.428  11.505 -62.298  1.00  0.74           O  
ATOM    757  CB  LEU A  98     -33.230  12.898 -59.944  1.00  0.74           C  
ATOM    758  CG  LEU A  98     -34.534  12.141 -60.094  1.00  0.74           C  
ATOM    759  CD1 LEU A  98     -35.729  13.038 -60.203  1.00  0.74           C  
ATOM    760  CD2 LEU A  98     -34.616  11.793 -61.509  1.00  0.74           C  
ATOM    761  N   VAL A  99     -31.588   9.834 -60.809  1.00  0.74           N  
ATOM    762  CA  VAL A  99     -31.289   8.751 -61.762  1.00  0.74           C  
ATOM    763  C   VAL A  99     -32.522   8.316 -62.568  1.00  0.74           C  
ATOM    764  O   VAL A  99     -33.516   7.863 -62.011  1.00  0.74           O  
ATOM    765  CB  VAL A  99     -30.654   7.566 -61.012  1.00  0.74           C  
ATOM    766  CG1 VAL A  99     -31.572   6.938 -59.951  1.00  0.74           C  
ATOM    767  CG2 VAL A  99     -30.154   6.506 -61.995  1.00  0.74           C  
ATOM    768  N   LEU A 100     -32.384   8.380 -63.884  1.00  0.75           N  
ATOM    769  CA  LEU A 100     -33.377   7.824 -64.827  1.00  0.75           C  
ATOM    770  C   LEU A 100     -32.719   6.817 -65.735  1.00  0.75           C  
ATOM    771  O   LEU A 100     -32.209   7.126 -66.816  1.00  0.75           O  
ATOM    772  CB  LEU A 100     -34.015   8.864 -65.738  1.00  0.75           C  
ATOM    773  CG  LEU A 100     -35.113   9.547 -64.990  1.00  0.75           C  
ATOM    774  CD1 LEU A 100     -34.335  10.495 -64.179  1.00  0.75           C  
ATOM    775  CD2 LEU A 100     -35.559  10.734 -65.725  1.00  0.75           C  
ATOM    776  N   GLY A 101     -32.697   5.607 -65.189  1.00  0.80           N  
ATOM    777  CA  GLY A 101     -31.947   4.510 -65.818  1.00  0.80           C  
ATOM    778  C   GLY A 101     -30.449   4.839 -65.756  1.00  0.80           C  
ATOM    779  O   GLY A 101     -29.902   5.080 -64.687  1.00  0.80           O  
ATOM    780  N   ASP A 102     -29.824   4.930 -66.920  1.00  0.74           N  
ATOM    781  CA  ASP A 102     -28.405   5.313 -67.038  1.00  0.74           C  
ATOM    782  C   ASP A 102     -28.207   6.838 -67.000  1.00  0.74           C  
ATOM    783  O   ASP A 102     -27.077   7.316 -66.933  1.00  0.74           O  
ATOM    784  CB  ASP A 102     -27.794   4.701 -68.302  1.00  0.74           C  
ATOM    785  CG  ASP A 102     -26.288   4.966 -68.388  1.00  0.74           C  
ATOM    786  OD1 ASP A 102     -25.568   4.397 -67.542  1.00  0.74           O  
ATOM    787  OD2 ASP A 102     -25.909   5.701 -69.325  1.00  0.74           O1-
ATOM    788  N   ASP A 103     -29.298   7.575 -67.194  1.00  0.74           N  
ATOM    789  CA  ASP A 103     -29.253   9.043 -67.170  1.00  0.74           C  
ATOM    790  C   ASP A 103     -29.137   9.552 -65.725  1.00  0.74           C  
ATOM    791  O   ASP A 103     -29.937   9.189 -64.866  1.00  0.74           O  
ATOM    792  CB  ASP A 103     -30.503   9.606 -67.860  1.00  0.74           C  
ATOM    793  CG  ASP A 103     -30.478  11.137 -67.988  1.00  0.74           C  
ATOM    794  OD1 ASP A 103     -29.480  11.770 -67.591  1.00  0.74           O  
ATOM    795  OD2 ASP A 103     -31.478  11.677 -68.473  1.00  0.74           O1-
ATOM    796  N   ALA A 104     -28.217  10.492 -65.540  1.00  0.77           N  
ATOM    797  CA  ALA A 104     -27.995  11.177 -64.257  1.00  0.77           C  
ATOM    798  C   ALA A 104     -28.220  12.687 -64.385  1.00  0.77           C  
ATOM    799  O   ALA A 104     -27.452  13.429 -64.999  1.00  0.77           O  
ATOM    800  CB  ALA A 104     -26.573  10.895 -63.776  1.00  0.77           C  
ATOM    801  N   ILE A 105     -29.302  13.111 -63.761  1.00  0.73           N  
ATOM    802  CA  ILE A 105     -29.742  14.508 -63.813  1.00  0.73           C  
ATOM    803  C   ILE A 105     -29.217  15.223 -62.556  1.00  0.73           C  
ATOM    804  O   ILE A 105     -29.446  14.766 -61.437  1.00  0.73           O  
ATOM    805  CB  ILE A 105     -31.282  14.494 -63.942  1.00  0.73           C  
ATOM    806  CG1 ILE A 105     -32.037  14.378 -62.638  1.00  0.73           C  
ATOM    807  CG2 ILE A 105     -31.775  13.355 -64.871  1.00  0.73           C  
ATOM    808  CD1 ILE A 105     -33.497  14.766 -62.783  1.00  0.73           C  
ATOM    809  N   ARG A 106     -28.507  16.323 -62.760  1.00  0.79           N  
ATOM    810  CA  ARG A 106     -28.009  17.134 -61.635  1.00  0.79           C  
ATOM    811  C   ARG A 106     -28.968  18.299 -61.405  1.00  0.79           C  
ATOM    812  O   ARG A 106     -29.326  19.017 -62.341  1.00  0.79           O  
ATOM    813  CB  ARG A 106     -26.609  17.666 -61.950  1.00  0.79           C  
ATOM    814  CG  ARG A 106     -25.580  16.542 -62.128  1.00  0.79           C  
ATOM    815  CD  ARG A 106     -25.368  15.739 -60.843  1.00  0.79           C  
ATOM    816  NE  ARG A 106     -24.782  16.599 -59.800  1.00  0.79           N  
ATOM    817  CZ  ARG A 106     -24.544  16.235 -58.541  1.00  0.79           C  
ATOM    818  NH1 ARG A 106     -24.843  15.015 -58.116  1.00  0.79           N1+
ATOM    819  NH2 ARG A 106     -23.969  17.086 -57.701  1.00  0.79           N  
ATOM    820  N   VAL A 107     -29.398  18.436 -60.159  1.00  0.81           N  
ATOM    821  CA  VAL A 107     -30.392  19.456 -59.779  1.00  0.81           C  
ATOM    822  C   VAL A 107     -29.672  20.767 -59.420  1.00  0.81           C  
ATOM    823  O   VAL A 107     -28.832  20.807 -58.519  1.00  0.81           O  
ATOM    824  CB  VAL A 107     -31.231  18.913 -58.607  1.00  0.81           C  
ATOM    825  CG1 VAL A 107     -32.242  19.929 -58.091  1.00  0.81           C  
ATOM    826  CG2 VAL A 107     -31.996  17.648 -59.003  1.00  0.81           C  
ATOM    827  N   LEU A 108     -30.148  21.834 -60.050  1.00  0.81           N  
ATOM    828  CA  LEU A 108     -29.638  23.199 -59.823  1.00  0.81           C  
ATOM    829  C   LEU A 108     -30.760  24.107 -59.326  1.00  0.81           C  
ATOM    830  O   LEU A 108     -31.733  24.338 -60.041  1.00  0.81           O  
ATOM    831  CB  LEU A 108     -29.066  23.779 -61.122  1.00  0.81           C  
ATOM    832  CG  LEU A 108     -27.924  22.944 -61.710  1.00  0.81           C  
ATOM    833  CD1 LEU A 108     -27.480  23.560 -63.037  1.00  0.81           C  
ATOM    834  CD2 LEU A 108     -26.737  22.846 -60.745  1.00  0.81           C  
ATOM    835  N   ALA A 109     -30.672  24.508 -58.062  1.00  0.83           N  
ATOM    836  CA  ALA A 109     -31.672  25.416 -57.454  1.00  0.83           C  
ATOM    837  C   ALA A 109     -31.563  26.754 -58.171  1.00  0.83           C  
ATOM    838  O   ALA A 109     -30.432  27.194 -58.226  1.00  0.83           O  
ATOM    839  CB  ALA A 109     -31.340  25.648 -55.976  1.00  0.83           C  
ATOM    840  N   THR A 110     -32.593  27.163 -58.919  1.00  0.90           N  
ATOM    841  CA  THR A 110     -32.656  28.430 -59.685  1.00  0.90           C  
ATOM    842  C   THR A 110     -33.923  29.258 -59.369  1.00  0.90           C  
ATOM    843  O   THR A 110     -34.770  29.498 -60.237  1.00  0.90           O  
ATOM    844  CB  THR A 110     -32.500  28.197 -61.191  1.00  0.90           C  
ATOM    845  CG2 THR A 110     -31.127  27.614 -61.549  1.00  0.90           C  
ATOM    846  OG1 THR A 110     -33.564  27.348 -61.624  1.00  0.90           O  
ATOM    847  N   PRO A 111     -34.060  29.730 -58.117  1.00  0.86           N  
ATOM    848  CA  PRO A 111     -35.187  30.573 -57.689  1.00  0.86           C  
ATOM    849  C   PRO A 111     -35.127  31.961 -58.333  1.00  0.86           C  
ATOM    850  O   PRO A 111     -34.110  32.385 -58.859  1.00  0.86           O  
ATOM    851  CB  PRO A 111     -35.063  30.633 -56.164  1.00  0.86           C  
ATOM    852  CG  PRO A 111     -33.562  30.510 -55.920  1.00  0.86           C  
ATOM    853  CD  PRO A 111     -33.195  29.464 -56.952  1.00  0.86           C  
ATOM    854  N   GLY A 112     -36.261  32.647 -58.316  1.00  0.86           N  
ATOM    855  CA  GLY A 112     -36.352  33.993 -58.904  1.00  0.86           C  
ATOM    856  C   GLY A 112     -37.702  34.204 -59.572  1.00  0.86           C  
ATOM    857  O   GLY A 112     -38.442  35.081 -59.142  1.00  0.86           O  
ATOM    858  N   HIS A 113     -38.016  33.344 -60.538  1.00  0.82           N  
ATOM    859  CA  HIS A 113     -39.369  33.293 -61.124  1.00  0.82           C  
ATOM    860  C   HIS A 113     -40.357  32.899 -60.015  1.00  0.82           C  
ATOM    861  O   HIS A 113     -41.318  33.604 -59.723  1.00  0.82           O  
ATOM    862  CB  HIS A 113     -39.395  32.281 -62.276  1.00  0.82           C  
ATOM    863  CG  HIS A 113     -40.795  32.166 -62.883  1.00  0.82           C  
ATOM    864  CD2 HIS A 113     -41.557  31.079 -62.901  1.00  0.82           C  
ATOM    865  ND1 HIS A 113     -41.462  33.146 -63.480  1.00  0.82           N  
ATOM    866  CE1 HIS A 113     -42.638  32.668 -63.871  1.00  0.82           C  
ATOM    867  NE2 HIS A 113     -42.686  31.386 -63.526  1.00  0.82           N  
ATOM    868  N   THR A 114     -40.066  31.744 -59.428  1.00  0.81           N  
ATOM    869  CA  THR A 114     -40.739  31.257 -58.216  1.00  0.81           C  
ATOM    870  C   THR A 114     -39.639  30.823 -57.227  1.00  0.81           C  
ATOM    871  O   THR A 114     -38.503  30.551 -57.641  1.00  0.81           O  
ATOM    872  CB  THR A 114     -41.739  30.109 -58.488  1.00  0.81           C  
ATOM    873  CG2 THR A 114     -42.695  30.399 -59.650  1.00  0.81           C  
ATOM    874  OG1 THR A 114     -41.055  28.854 -58.595  1.00  0.81           O  
ATOM    875  N   PRO A 115     -39.966  30.772 -55.929  1.00  0.77           N  
ATOM    876  CA  PRO A 115     -39.076  30.337 -54.854  1.00  0.77           C  
ATOM    877  C   PRO A 115     -38.760  28.850 -54.977  1.00  0.77           C  
ATOM    878  O   PRO A 115     -37.754  28.472 -54.399  1.00  0.77           O  
ATOM    879  CB  PRO A 115     -39.836  30.630 -53.555  1.00  0.77           C  
ATOM    880  CG  PRO A 115     -41.298  30.432 -53.933  1.00  0.77           C  
ATOM    881  CD  PRO A 115     -41.306  30.934 -55.367  1.00  0.77           C  
ATOM    882  N   GLY A 116     -39.580  28.137 -55.776  1.00  0.77           N  
ATOM    883  CA  GLY A 116     -39.527  26.703 -56.050  1.00  0.77           C  
ATOM    884  C   GLY A 116     -38.912  26.246 -57.366  1.00  0.77           C  
ATOM    885  O   GLY A 116     -38.993  25.075 -57.722  1.00  0.77           O  
ATOM    886  N   CYS A 117     -38.388  27.215 -58.098  1.00  0.84           N  
ATOM    887  CA  CYS A 117     -37.826  26.979 -59.435  1.00  0.84           C  
ATOM    888  C   CYS A 117     -36.463  26.297 -59.350  1.00  0.84           C  
ATOM    889  O   CYS A 117     -35.583  26.713 -58.595  1.00  0.84           O  
ATOM    890  CB  CYS A 117     -37.674  28.296 -60.197  1.00  0.84           C  
ATOM    891  SG  CYS A 117     -39.255  29.011 -60.763  1.00  0.84           S  
ATOM    892  N   VAL A 118     -36.350  25.227 -60.118  1.00  0.81           N  
ATOM    893  CA  VAL A 118     -35.099  24.468 -60.271  1.00  0.81           C  
ATOM    894  C   VAL A 118     -34.804  24.243 -61.762  1.00  0.81           C  
ATOM    895  O   VAL A 118     -35.690  24.326 -62.614  1.00  0.81           O  
ATOM    896  CB  VAL A 118     -35.233  23.139 -59.511  1.00  0.81           C  
ATOM    897  CG1 VAL A 118     -36.238  22.168 -60.142  1.00  0.81           C  
ATOM    898  CG2 VAL A 118     -33.896  22.436 -59.376  1.00  0.81           C  
ATOM    899  N   SER A 119     -33.558  23.884 -62.027  1.00  0.92           N  
ATOM    900  CA  SER A 119     -33.092  23.479 -63.360  1.00  0.92           C  
ATOM    901  C   SER A 119     -32.455  22.086 -63.297  1.00  0.92           C  
ATOM    902  O   SER A 119     -31.827  21.718 -62.302  1.00  0.92           O  
ATOM    903  CB  SER A 119     -32.089  24.514 -63.872  1.00  0.92           C  
ATOM    904  OG  SER A 119     -32.737  25.792 -63.922  1.00  0.92           O  
ATOM    905  N   TYR A 120     -32.642  21.337 -64.376  1.00  0.88           N  
ATOM    906  CA  TYR A 120     -32.097  19.970 -64.505  1.00  0.88           C  
ATOM    907  C   TYR A 120     -30.972  19.939 -65.541  1.00  0.88           C  
ATOM    908  O   TYR A 120     -31.200  20.208 -66.720  1.00  0.88           O  
ATOM    909  CB  TYR A 120     -33.198  18.986 -64.911  1.00  0.88           C  
ATOM    910  CG  TYR A 120     -34.337  18.971 -63.892  1.00  0.88           C  
ATOM    911  CD1 TYR A 120     -34.210  18.232 -62.723  1.00  0.88           C  
ATOM    912  CD2 TYR A 120     -35.514  19.660 -64.160  1.00  0.88           C  
ATOM    913  CE1 TYR A 120     -35.266  18.173 -61.821  1.00  0.88           C  
ATOM    914  CE2 TYR A 120     -36.570  19.604 -63.260  1.00  0.88           C  
ATOM    915  CZ  TYR A 120     -36.447  18.856 -62.094  1.00  0.88           C  
ATOM    916  OH  TYR A 120     -37.511  18.720 -61.261  1.00  0.88           O  
ATOM    917  N   ARG A 121     -29.760  19.724 -65.045  1.00  0.83           N  
ATOM    918  CA  ARG A 121     -28.551  19.665 -65.885  1.00  0.83           C  
ATOM    919  C   ARG A 121     -28.266  18.225 -66.323  1.00  0.83           C  
ATOM    920  O   ARG A 121     -27.938  17.385 -65.480  1.00  0.83           O  
ATOM    921  CB  ARG A 121     -27.358  20.200 -65.091  1.00  0.83           C  
ATOM    922  CG  ARG A 121     -26.076  20.189 -65.926  1.00  0.83           C  
ATOM    923  CD  ARG A 121     -24.911  20.744 -65.113  1.00  0.83           C  
ATOM    924  NE  ARG A 121     -23.686  20.716 -65.930  1.00  0.83           N  
ATOM    925  CZ  ARG A 121     -22.877  19.667 -66.104  1.00  0.83           C  
ATOM    926  NH1 ARG A 121     -23.132  18.499 -65.528  1.00  0.83           N1+
ATOM    927  NH2 ARG A 121     -21.780  19.790 -66.842  1.00  0.83           N  
ATOM    928  N   TRP A 122     -28.371  18.002 -67.633  1.00  0.75           N  
ATOM    929  CA  TRP A 122     -28.097  16.699 -68.274  1.00  0.75           C  
ATOM    930  C   TRP A 122     -26.966  16.815 -69.293  1.00  0.75           C  
ATOM    931  O   TRP A 122     -27.187  17.015 -70.489  1.00  0.75           O  
ATOM    932  CB  TRP A 122     -29.350  16.148 -68.969  1.00  0.75           C  
ATOM    933  CG  TRP A 122     -30.476  15.875 -67.987  1.00  0.75           C  
ATOM    934  CD1 TRP A 122     -30.501  16.134 -66.695  1.00  0.75           C  
ATOM    935  CD2 TRP A 122     -31.759  15.473 -68.270  1.00  0.75           C  
ATOM    936  CE2 TRP A 122     -32.489  15.432 -67.110  1.00  0.75           C  
ATOM    937  CE3 TRP A 122     -32.390  15.220 -69.421  1.00  0.75           C  
ATOM    938  NE1 TRP A 122     -31.680  15.942 -66.216  1.00  0.75           N  
ATOM    939  CZ2 TRP A 122     -33.775  14.940 -67.049  1.00  0.75           C  
ATOM    940  CZ3 TRP A 122     -33.721  14.842 -69.396  1.00  0.75           C  
ATOM    941  CH2 TRP A 122     -34.402  14.631 -68.230  1.00  0.75           C  
ATOM    942  N   HIS A 123     -25.746  16.725 -68.767  1.00  0.69           N  
ATOM    943  CA  HIS A 123     -24.507  16.759 -69.573  1.00  0.69           C  
ATOM    944  C   HIS A 123     -24.356  18.077 -70.367  1.00  0.69           C  
ATOM    945  O   HIS A 123     -24.003  19.116 -69.817  1.00  0.69           O  
ATOM    946  CB  HIS A 123     -24.448  15.503 -70.470  1.00  0.69           C  
ATOM    947  CG  HIS A 123     -23.231  15.479 -71.402  1.00  0.69           C  
ATOM    948  CD2 HIS A 123     -22.092  14.847 -71.164  1.00  0.69           C  
ATOM    949  ND1 HIS A 123     -23.099  16.093 -72.576  1.00  0.69           N  
ATOM    950  CE1 HIS A 123     -21.877  15.889 -73.046  1.00  0.69           C  
ATOM    951  NE2 HIS A 123     -21.267  15.095 -72.177  1.00  0.69           N  
ATOM    952  N   ASP A 124     -24.764  18.041 -71.628  1.00  0.75           N  
ATOM    953  CA  ASP A 124     -24.534  19.106 -72.618  1.00  0.75           C  
ATOM    954  C   ASP A 124     -25.681  20.112 -72.628  1.00  0.75           C  
ATOM    955  O   ASP A 124     -25.643  21.072 -73.391  1.00  0.75           O  
ATOM    956  CB  ASP A 124     -24.351  18.509 -74.027  1.00  0.75           C  
ATOM    957  CG  ASP A 124     -25.573  17.756 -74.577  1.00  0.75           C  
ATOM    958  OD1 ASP A 124     -26.366  17.223 -73.768  1.00  0.75           O  
ATOM    959  OD2 ASP A 124     -25.746  17.785 -75.813  1.00  0.75           O1-
ATOM    960  N   ARG A 125     -26.745  19.785 -71.903  1.00  0.80           N  
ATOM    961  CA  ARG A 125     -27.968  20.594 -71.906  1.00  0.80           C  
ATOM    962  C   ARG A 125     -28.567  20.720 -70.505  1.00  0.80           C  
ATOM    963  O   ARG A 125     -28.406  19.851 -69.650  1.00  0.80           O  
ATOM    964  CB  ARG A 125     -28.973  19.989 -72.889  1.00  0.80           C  
ATOM    965  CG  ARG A 125     -29.441  18.592 -72.467  1.00  0.80           C  
ATOM    966  CD  ARG A 125     -30.234  17.927 -73.582  1.00  0.80           C  
ATOM    967  NE  ARG A 125     -29.328  17.641 -74.709  1.00  0.80           N  
ATOM    968  CZ  ARG A 125     -29.711  17.299 -75.937  1.00  0.80           C  
ATOM    969  NH1 ARG A 125     -30.997  17.225 -76.253  1.00  0.80           N1+
ATOM    970  NH2 ARG A 125     -28.801  17.007 -76.856  1.00  0.80           N  
ATOM    971  N   VAL A 126     -29.254  21.832 -70.322  1.00  0.89           N  
ATOM    972  CA  VAL A 126     -29.964  22.158 -69.077  1.00  0.89           C  
ATOM    973  C   VAL A 126     -31.410  22.564 -69.401  1.00  0.89           C  
ATOM    974  O   VAL A 126     -31.668  23.345 -70.319  1.00  0.89           O  
ATOM    975  CB  VAL A 126     -29.184  23.250 -68.313  1.00  0.89           C  
ATOM    976  CG1 VAL A 126     -28.994  24.539 -69.126  1.00  0.89           C  
ATOM    977  CG2 VAL A 126     -29.815  23.555 -66.950  1.00  0.89           C  
ATOM    978  N   PHE A 127     -32.300  22.144 -68.514  1.00  0.95           N  
ATOM    979  CA  PHE A 127     -33.729  22.491 -68.594  1.00  0.95           C  
ATOM    980  C   PHE A 127     -34.023  23.485 -67.470  1.00  0.95           C  
ATOM    981  O   PHE A 127     -34.047  23.127 -66.292  1.00  0.95           O  
ATOM    982  CB  PHE A 127     -34.592  21.237 -68.440  1.00  0.95           C  
ATOM    983  CG  PHE A 127     -34.224  20.175 -69.475  1.00  0.95           C  
ATOM    984  CD1 PHE A 127     -34.825  20.175 -70.726  1.00  0.95           C  
ATOM    985  CD2 PHE A 127     -33.294  19.199 -69.151  1.00  0.95           C  
ATOM    986  CE1 PHE A 127     -34.504  19.192 -71.652  1.00  0.95           C  
ATOM    987  CE2 PHE A 127     -32.975  18.228 -70.083  1.00  0.95           C  
ATOM    988  CZ  PHE A 127     -33.578  18.209 -71.330  1.00  0.95           C  
ATOM    989  N   THR A 128     -34.253  24.727 -67.874  1.00  0.94           N  
ATOM    990  CA  THR A 128     -34.235  25.876 -66.941  1.00  0.94           C  
ATOM    991  C   THR A 128     -35.623  26.404 -66.542  1.00  0.94           C  
ATOM    992  O   THR A 128     -35.732  27.350 -65.758  1.00  0.94           O  
ATOM    993  CB  THR A 128     -33.419  27.023 -67.552  1.00  0.94           C  
ATOM    994  CG2 THR A 128     -31.952  26.641 -67.768  1.00  0.94           C  
ATOM    995  OG1 THR A 128     -34.023  27.374 -68.797  1.00  0.94           O  
ATOM    996  N   GLY A 129     -36.679  25.792 -67.098  1.00  0.98           N  
ATOM    997  CA  GLY A 129     -38.071  26.221 -66.848  1.00  0.98           C  
ATOM    998  C   GLY A 129     -38.275  27.685 -67.265  1.00  0.98           C  
ATOM    999  O   GLY A 129     -37.968  28.075 -68.387  1.00  0.98           O  
ATOM   1000  N   ASP A 130     -38.688  28.504 -66.304  1.00  0.92           N  
ATOM   1001  CA  ASP A 130     -38.895  29.945 -66.544  1.00  0.92           C  
ATOM   1002  C   ASP A 130     -37.815  30.844 -65.938  1.00  0.92           C  
ATOM   1003  O   ASP A 130     -37.936  32.065 -65.959  1.00  0.92           O  
ATOM   1004  CB  ASP A 130     -40.270  30.379 -66.030  1.00  0.92           C  
ATOM   1005  CG  ASP A 130     -41.396  29.853 -66.912  1.00  0.92           C  
ATOM   1006  OD1 ASP A 130     -41.087  29.638 -68.104  1.00  0.92           O  
ATOM   1007  OD2 ASP A 130     -42.514  29.659 -66.400  1.00  0.92           O1-
ATOM   1008  N   ALA A 131     -36.780  30.218 -65.385  1.00  0.92           N  
ATOM   1009  CA  ALA A 131     -35.607  30.937 -64.865  1.00  0.92           C  
ATOM   1010  C   ALA A 131     -34.873  31.612 -66.027  1.00  0.92           C  
ATOM   1011  O   ALA A 131     -34.825  32.821 -66.115  1.00  0.92           O  
ATOM   1012  CB  ALA A 131     -34.665  29.974 -64.137  1.00  0.92           C  
ATOM   1013  N   LEU A 132     -34.387  30.834 -66.975  1.00  0.90           N  
ATOM   1014  CA  LEU A 132     -33.719  31.383 -68.160  1.00  0.90           C  
ATOM   1015  C   LEU A 132     -34.491  30.994 -69.418  1.00  0.90           C  
ATOM   1016  O   LEU A 132     -34.630  29.814 -69.728  1.00  0.90           O  
ATOM   1017  CB  LEU A 132     -32.276  30.871 -68.206  1.00  0.90           C  
ATOM   1018  CG  LEU A 132     -31.499  31.358 -69.436  1.00  0.90           C  
ATOM   1019  CD1 LEU A 132     -31.392  32.887 -69.478  1.00  0.90           C  
ATOM   1020  CD2 LEU A 132     -30.110  30.720 -69.446  1.00  0.90           C  
ATOM   1021  N   LEU A 133     -34.960  32.014 -70.118  1.00  0.82           N  
ATOM   1022  CA  LEU A 133     -35.668  31.826 -71.394  1.00  0.82           C  
ATOM   1023  C   LEU A 133     -34.755  32.215 -72.563  1.00  0.82           C  
ATOM   1024  O   LEU A 133     -33.630  32.684 -72.373  1.00  0.82           O  
ATOM   1025  CB  LEU A 133     -36.937  32.690 -71.410  1.00  0.82           C  
ATOM   1026  CG  LEU A 133     -37.921  32.362 -70.281  1.00  0.82           C  
ATOM   1027  CD1 LEU A 133     -39.101  33.330 -70.346  1.00  0.82           C  
ATOM   1028  CD2 LEU A 133     -38.428  30.918 -70.359  1.00  0.82           C  
ATOM   1029  N   ILE A 134     -35.261  31.996 -73.771  1.00  0.78           N  
ATOM   1030  CA  ILE A 134     -34.566  32.417 -75.001  1.00  0.78           C  
ATOM   1031  C   ILE A 134     -34.616  33.945 -75.109  1.00  0.78           C  
ATOM   1032  O   ILE A 134     -35.682  34.515 -75.340  1.00  0.78           O  
ATOM   1033  CB  ILE A 134     -35.195  31.786 -76.254  1.00  0.78           C  
ATOM   1034  CG1 ILE A 134     -35.337  30.261 -76.154  1.00  0.78           C  
ATOM   1035  CG2 ILE A 134     -34.424  32.205 -77.516  1.00  0.78           C  
ATOM   1036  CD1 ILE A 134     -34.046  29.527 -75.813  1.00  0.78           C  
ATOM   1037  N   GLY A 135     -33.458  34.554 -74.838  1.00  0.82           N  
ATOM   1038  CA  GLY A 135     -33.312  36.022 -74.869  1.00  0.82           C  
ATOM   1039  C   GLY A 135     -34.270  36.721 -73.891  1.00  0.82           C  
ATOM   1040  O   GLY A 135     -34.907  37.712 -74.237  1.00  0.82           O  
ATOM   1041  N   GLY A 136     -34.394  36.130 -72.697  1.00  0.82           N  
ATOM   1042  CA  GLY A 136     -35.263  36.689 -71.649  1.00  0.82           C  
ATOM   1043  C   GLY A 136     -35.255  35.827 -70.391  1.00  0.82           C  
ATOM   1044  O   GLY A 136     -34.390  34.968 -70.203  1.00  0.82           O  
ATOM   1045  N   CYS A 137     -36.309  36.025 -69.611  1.00  0.86           N  
ATOM   1046  CA  CYS A 137     -36.482  35.367 -68.313  1.00  0.86           C  
ATOM   1047  C   CYS A 137     -37.909  35.577 -67.786  1.00  0.86           C  
ATOM   1048  O   CYS A 137     -38.620  36.472 -68.241  1.00  0.86           O  
ATOM   1049  CB  CYS A 137     -35.462  35.993 -67.374  1.00  0.86           C  
ATOM   1050  SG  CYS A 137     -35.631  35.286 -65.718  1.00  0.86           S  
ATOM   1051  N   GLY A 138     -38.322  34.658 -66.905  1.00  0.87           N  
ATOM   1052  CA  GLY A 138     -39.658  34.679 -66.283  1.00  0.87           C  
ATOM   1053  C   GLY A 138     -39.845  35.924 -65.412  1.00  0.87           C  
ATOM   1054  O   GLY A 138     -38.894  36.482 -64.865  1.00  0.87           O  
ATOM   1055  N   ARG A 139     -41.105  36.318 -65.295  1.00  0.77           N  
ATOM   1056  CA  ARG A 139     -41.507  37.438 -64.425  1.00  0.77           C  
ATOM   1057  C   ARG A 139     -41.287  37.075 -62.949  1.00  0.77           C  
ATOM   1058  O   ARG A 139     -41.285  35.899 -62.585  1.00  0.77           O  
ATOM   1059  CB  ARG A 139     -42.963  37.802 -64.722  1.00  0.77           C  
ATOM   1060  CG  ARG A 139     -43.932  36.649 -64.431  1.00  0.77           C  
ATOM   1061  CD  ARG A 139     -45.304  36.922 -65.032  1.00  0.77           C  
ATOM   1062  NE  ARG A 139     -45.871  38.168 -64.491  1.00  0.77           N  
ATOM   1063  CZ  ARG A 139     -47.007  38.728 -64.891  1.00  0.77           C  
ATOM   1064  NH1 ARG A 139     -47.719  38.177 -65.857  1.00  0.77           N1+
ATOM   1065  NH2 ARG A 139     -47.436  39.856 -64.344  1.00  0.77           N  
ATOM   1066  N   THR A 140     -41.100  38.103 -62.131  1.00  0.82           N  
ATOM   1067  CA  THR A 140     -40.720  37.921 -60.712  1.00  0.82           C  
ATOM   1068  C   THR A 140     -41.660  38.643 -59.741  1.00  0.82           C  
ATOM   1069  O   THR A 140     -41.302  38.974 -58.613  1.00  0.82           O  
ATOM   1070  CB  THR A 140     -39.304  38.454 -60.472  1.00  0.82           C  
ATOM   1071  CG2 THR A 140     -38.270  37.679 -61.273  1.00  0.82           C  
ATOM   1072  OG1 THR A 140     -39.263  39.844 -60.807  1.00  0.82           O  
ATOM   1073  N   ASP A 141     -42.899  38.808 -60.171  1.00  0.77           N  
ATOM   1074  CA  ASP A 141     -43.911  39.584 -59.431  1.00  0.77           C  
ATOM   1075  C   ASP A 141     -45.035  38.714 -58.845  1.00  0.77           C  
ATOM   1076  O   ASP A 141     -45.985  39.227 -58.261  1.00  0.77           O  
ATOM   1077  CB  ASP A 141     -44.472  40.677 -60.353  1.00  0.77           C  
ATOM   1078  CG  ASP A 141     -45.101  40.148 -61.648  1.00  0.77           C  
ATOM   1079  OD1 ASP A 141     -44.682  39.066 -62.125  1.00  0.77           O  
ATOM   1080  OD2 ASP A 141     -45.958  40.870 -62.189  1.00  0.77           O1-
ATOM   1081  N   PHE A 142     -44.917  37.407 -59.048  1.00  0.71           N  
ATOM   1082  CA  PHE A 142     -45.886  36.427 -58.536  1.00  0.71           C  
ATOM   1083  C   PHE A 142     -45.188  35.180 -58.017  1.00  0.71           C  
ATOM   1084  O   PHE A 142     -44.002  34.973 -58.266  1.00  0.71           O  
ATOM   1085  CB  PHE A 142     -46.872  36.020 -59.629  1.00  0.71           C  
ATOM   1086  CG  PHE A 142     -47.833  37.163 -59.922  1.00  0.71           C  
ATOM   1087  CD1 PHE A 142     -48.898  37.375 -59.065  1.00  0.71           C  
ATOM   1088  CD2 PHE A 142     -47.594  38.031 -60.977  1.00  0.71           C  
ATOM   1089  CE1 PHE A 142     -49.696  38.476 -59.256  1.00  0.71           C  
ATOM   1090  CE2 PHE A 142     -48.432  39.111 -61.200  1.00  0.71           C  
ATOM   1091  CZ  PHE A 142     -49.489  39.343 -60.337  1.00  0.71           C  
ATOM   1092  N   GLN A 143     -45.940  34.441 -57.203  1.00  0.72           N  
ATOM   1093  CA  GLN A 143     -45.511  33.149 -56.643  1.00  0.72           C  
ATOM   1094  C   GLN A 143     -44.259  33.329 -55.780  1.00  0.72           C  
ATOM   1095  O   GLN A 143     -43.330  32.565 -55.921  1.00  0.72           O  
ATOM   1096  CB  GLN A 143     -45.249  32.146 -57.780  1.00  0.72           C  
ATOM   1097  CG  GLN A 143     -46.503  31.866 -58.601  1.00  0.72           C  
ATOM   1098  CD  GLN A 143     -46.202  30.821 -59.668  1.00  0.72           C  
ATOM   1099  NE2 GLN A 143     -46.235  29.578 -59.247  1.00  0.72           N  
ATOM   1100  OE1 GLN A 143     -45.985  31.110 -60.835  1.00  0.72           O  
ATOM   1101  N   GLY A 144     -44.190  34.419 -55.007  1.00  0.77           N  
ATOM   1102  CA  GLY A 144     -43.011  34.734 -54.166  1.00  0.77           C  
ATOM   1103  C   GLY A 144     -41.718  34.892 -54.987  1.00  0.77           C  
ATOM   1104  O   GLY A 144     -40.642  34.468 -54.565  1.00  0.77           O  
ATOM   1105  N   GLY A 145     -41.889  35.437 -56.199  1.00  0.81           N  
ATOM   1106  CA  GLY A 145     -40.778  35.736 -57.117  1.00  0.81           C  
ATOM   1107  C   GLY A 145     -39.892  36.835 -56.521  1.00  0.81           C  
ATOM   1108  O   GLY A 145     -40.321  37.619 -55.675  1.00  0.81           O  
ATOM   1109  N   ASP A 146     -38.625  36.797 -56.903  1.00  0.80           N  
ATOM   1110  CA  ASP A 146     -37.647  37.798 -56.459  1.00  0.80           C  
ATOM   1111  C   ASP A 146     -36.642  38.072 -57.583  1.00  0.80           C  
ATOM   1112  O   ASP A 146     -35.814  37.219 -57.902  1.00  0.80           O  
ATOM   1113  CB  ASP A 146     -36.947  37.312 -55.180  1.00  0.80           C  
ATOM   1114  CG  ASP A 146     -36.029  38.373 -54.555  1.00  0.80           C  
ATOM   1115  OD1 ASP A 146     -35.827  39.430 -55.198  1.00  0.80           O  
ATOM   1116  OD2 ASP A 146     -35.433  38.063 -53.506  1.00  0.80           O1-
ATOM   1117  N   ALA A 147     -36.633  39.323 -58.037  1.00  0.84           N  
ATOM   1118  CA  ALA A 147     -35.711  39.784 -59.098  1.00  0.84           C  
ATOM   1119  C   ALA A 147     -34.230  39.655 -58.704  1.00  0.84           C  
ATOM   1120  O   ALA A 147     -33.421  39.139 -59.474  1.00  0.84           O  
ATOM   1121  CB  ALA A 147     -36.016  41.241 -59.447  1.00  0.84           C  
ATOM   1122  N   GLY A 148     -33.941  39.967 -57.433  1.00  0.90           N  
ATOM   1123  CA  GLY A 148     -32.577  39.862 -56.872  1.00  0.90           C  
ATOM   1124  C   GLY A 148     -32.074  38.411 -56.861  1.00  0.90           C  
ATOM   1125  O   GLY A 148     -30.959  38.115 -57.291  1.00  0.90           O  
ATOM   1126  N   THR A 149     -32.980  37.509 -56.499  1.00  0.85           N  
ATOM   1127  CA  THR A 149     -32.703  36.060 -56.457  1.00  0.85           C  
ATOM   1128  C   THR A 149     -32.494  35.498 -57.865  1.00  0.85           C  
ATOM   1129  O   THR A 149     -31.555  34.743 -58.108  1.00  0.85           O  
ATOM   1130  CB  THR A 149     -33.861  35.332 -55.770  1.00  0.85           C  
ATOM   1131  CG2 THR A 149     -33.630  33.832 -55.715  1.00  0.85           C  
ATOM   1132  OG1 THR A 149     -33.988  35.809 -54.435  1.00  0.85           O  
ATOM   1133  N   LEU A 150     -33.349  35.930 -58.780  1.00  0.84           N  
ATOM   1134  CA  LEU A 150     -33.265  35.475 -60.170  1.00  0.84           C  
ATOM   1135  C   LEU A 150     -31.963  35.900 -60.843  1.00  0.84           C  
ATOM   1136  O   LEU A 150     -31.402  35.140 -61.627  1.00  0.84           O  
ATOM   1137  CB  LEU A 150     -34.432  36.050 -60.940  1.00  0.84           C  
ATOM   1138  CG  LEU A 150     -34.547  35.446 -62.327  1.00  0.84           C  
ATOM   1139  CD1 LEU A 150     -34.736  33.919 -62.346  1.00  0.84           C  
ATOM   1140  CD2 LEU A 150     -35.760  36.173 -62.857  1.00  0.84           C  
ATOM   1141  N   PHE A 151     -31.459  37.056 -60.418  1.00  0.82           N  
ATOM   1142  CA  PHE A 151     -30.171  37.577 -60.881  1.00  0.82           C  
ATOM   1143  C   PHE A 151     -29.012  36.673 -60.449  1.00  0.82           C  
ATOM   1144  O   PHE A 151     -28.091  36.415 -61.212  1.00  0.82           O  
ATOM   1145  CB  PHE A 151     -29.958  39.013 -60.410  1.00  0.82           C  
ATOM   1146  CG  PHE A 151     -28.662  39.585 -60.989  1.00  0.82           C  
ATOM   1147  CD1 PHE A 151     -28.656  40.141 -62.259  1.00  0.82           C  
ATOM   1148  CD2 PHE A 151     -27.504  39.600 -60.222  1.00  0.82           C  
ATOM   1149  CE1 PHE A 151     -27.492  40.727 -62.740  1.00  0.82           C  
ATOM   1150  CE2 PHE A 151     -26.339  40.170 -60.721  1.00  0.82           C  
ATOM   1151  CZ  PHE A 151     -26.332  40.735 -61.987  1.00  0.82           C  
ATOM   1152  N   ASP A 152     -29.108  36.142 -59.242  1.00  0.83           N  
ATOM   1153  CA  ASP A 152     -28.114  35.184 -58.725  1.00  0.83           C  
ATOM   1154  C   ASP A 152     -28.203  33.846 -59.475  1.00  0.83           C  
ATOM   1155  O   ASP A 152     -27.188  33.251 -59.834  1.00  0.83           O  
ATOM   1156  CB  ASP A 152     -28.355  34.983 -57.229  1.00  0.83           C  
ATOM   1157  CG  ASP A 152     -27.366  33.971 -56.652  1.00  0.83           C  
ATOM   1158  OD1 ASP A 152     -26.270  34.440 -56.288  1.00  0.83           O  
ATOM   1159  OD2 ASP A 152     -27.749  32.782 -56.615  1.00  0.83           O1-
ATOM   1160  N   SER A 153     -29.441  33.461 -59.764  1.00  0.88           N  
ATOM   1161  CA  SER A 153     -29.759  32.234 -60.507  1.00  0.88           C  
ATOM   1162  C   SER A 153     -29.168  32.141 -61.894  1.00  0.88           C  
ATOM   1163  O   SER A 153     -28.617  31.129 -62.323  1.00  0.88           O  
ATOM   1164  CB  SER A 153     -31.266  31.987 -60.563  1.00  0.88           C  
ATOM   1165  OG  SER A 153     -31.691  31.947 -59.204  1.00  0.88           O  
ATOM   1166  N   ILE A 154     -29.214  33.300 -62.510  1.00  0.81           N  
ATOM   1167  CA  ILE A 154     -28.775  33.473 -63.897  1.00  0.81           C  
ATOM   1168  C   ILE A 154     -27.247  33.570 -63.987  1.00  0.81           C  
ATOM   1169  O   ILE A 154     -26.612  32.685 -64.550  1.00  0.81           O  
ATOM   1170  CB  ILE A 154     -29.507  34.673 -64.526  1.00  0.81           C  
ATOM   1171  CG1 ILE A 154     -29.200  35.971 -63.770  1.00  0.81           C  
ATOM   1172  CG2 ILE A 154     -31.016  34.392 -64.601  1.00  0.81           C  
ATOM   1173  CD1 ILE A 154     -30.037  37.218 -64.074  1.00  0.81           C  
ATOM   1174  N   THR A 155     -26.686  34.531 -63.257  1.00  0.80           N  
ATOM   1175  CA  THR A 155     -25.266  34.908 -63.364  1.00  0.80           C  
ATOM   1176  C   THR A 155     -24.332  33.958 -62.622  1.00  0.80           C  
ATOM   1177  O   THR A 155     -23.266  33.633 -63.135  1.00  0.80           O  
ATOM   1178  CB  THR A 155     -25.012  36.325 -62.839  1.00  0.80           C  
ATOM   1179  CG2 THR A 155     -25.667  37.381 -63.719  1.00  0.80           C  
ATOM   1180  OG1 THR A 155     -25.445  36.430 -61.483  1.00  0.80           O  
ATOM   1181  N   GLN A 156     -24.791  33.452 -61.480  1.00  0.75           N  
ATOM   1182  CA  GLN A 156     -23.934  32.634 -60.609  1.00  0.75           C  
ATOM   1183  C   GLN A 156     -24.176  31.125 -60.761  1.00  0.75           C  
ATOM   1184  O   GLN A 156     -23.252  30.332 -60.579  1.00  0.75           O  
ATOM   1185  CB  GLN A 156     -24.115  33.080 -59.155  1.00  0.75           C  
ATOM   1186  CG  GLN A 156     -23.145  32.345 -58.228  1.00  0.75           C  
ATOM   1187  CD  GLN A 156     -23.329  32.757 -56.774  1.00  0.75           C  
ATOM   1188  NE2 GLN A 156     -22.264  33.272 -56.203  1.00  0.75           N  
ATOM   1189  OE1 GLN A 156     -24.369  32.582 -56.160  1.00  0.75           O  
ATOM   1190  N   LYS A 157     -25.401  30.745 -61.104  1.00  0.80           N  
ATOM   1191  CA  LYS A 157     -25.744  29.315 -61.193  1.00  0.80           C  
ATOM   1192  C   LYS A 157     -25.786  28.779 -62.623  1.00  0.80           C  
ATOM   1193  O   LYS A 157     -25.183  27.750 -62.913  1.00  0.80           O  
ATOM   1194  CB  LYS A 157     -27.073  29.025 -60.503  1.00  0.80           C  
ATOM   1195  CG  LYS A 157     -26.946  29.317 -59.004  1.00  0.80           C  
ATOM   1196  CD  LYS A 157     -28.206  28.978 -58.218  1.00  0.80           C  
ATOM   1197  CE  LYS A 157     -29.292  29.904 -58.710  1.00  0.80           C  
ATOM   1198  NZ  LYS A 157     -30.651  29.763 -58.206  1.00  0.80           N1+
ATOM   1199  N   LEU A 158     -26.423  29.536 -63.511  1.00  0.85           N  
ATOM   1200  CA  LEU A 158     -26.606  29.097 -64.905  1.00  0.85           C  
ATOM   1201  C   LEU A 158     -25.479  29.525 -65.840  1.00  0.85           C  
ATOM   1202  O   LEU A 158     -25.006  28.731 -66.648  1.00  0.85           O  
ATOM   1203  CB  LEU A 158     -27.951  29.576 -65.457  1.00  0.85           C  
ATOM   1204  CG  LEU A 158     -29.136  28.847 -64.816  1.00  0.85           C  
ATOM   1205  CD1 LEU A 158     -30.442  29.449 -65.331  1.00  0.85           C  
ATOM   1206  CD2 LEU A 158     -29.103  27.343 -65.113  1.00  0.85           C  
ATOM   1207  N   PHE A 159     -25.005  30.750 -65.656  1.00  0.79           N  
ATOM   1208  CA  PHE A 159     -23.947  31.316 -66.508  1.00  0.79           C  
ATOM   1209  C   PHE A 159     -22.563  30.731 -66.288  1.00  0.79           C  
ATOM   1210  O   PHE A 159     -21.684  30.870 -67.134  1.00  0.79           O  
ATOM   1211  CB  PHE A 159     -23.927  32.839 -66.423  1.00  0.79           C  
ATOM   1212  CG  PHE A 159     -25.143  33.457 -67.119  1.00  0.79           C  
ATOM   1213  CD1 PHE A 159     -26.068  32.710 -67.854  1.00  0.79           C  
ATOM   1214  CD2 PHE A 159     -25.214  34.836 -67.157  1.00  0.79           C  
ATOM   1215  CE1 PHE A 159     -27.079  33.309 -68.584  1.00  0.79           C  
ATOM   1216  CE2 PHE A 159     -26.173  35.414 -67.960  1.00  0.79           C  
ATOM   1217  CZ  PHE A 159     -27.144  34.687 -68.634  1.00  0.79           C  
ATOM   1218  N   THR A 160     -22.407  30.109 -65.127  1.00  0.77           N  
ATOM   1219  CA  THR A 160     -21.161  29.407 -64.780  1.00  0.77           C  
ATOM   1220  C   THR A 160     -21.023  28.065 -65.509  1.00  0.77           C  
ATOM   1221  O   THR A 160     -19.929  27.507 -65.586  1.00  0.77           O  
ATOM   1222  CB  THR A 160     -21.036  29.223 -63.267  1.00  0.77           C  
ATOM   1223  CG2 THR A 160     -20.849  30.580 -62.581  1.00  0.77           C  
ATOM   1224  OG1 THR A 160     -22.184  28.528 -62.774  1.00  0.77           O  
ATOM   1225  N   LEU A 161     -22.146  27.556 -66.020  1.00  0.79           N  
ATOM   1226  CA  LEU A 161     -22.157  26.376 -66.894  1.00  0.79           C  
ATOM   1227  C   LEU A 161     -21.308  26.628 -68.147  1.00  0.79           C  
ATOM   1228  O   LEU A 161     -21.166  27.777 -68.580  1.00  0.79           O  
ATOM   1229  CB  LEU A 161     -23.593  26.016 -67.299  1.00  0.79           C  
ATOM   1230  CG  LEU A 161     -24.459  25.612 -66.101  1.00  0.79           C  
ATOM   1231  CD1 LEU A 161     -25.895  25.393 -66.569  1.00  0.79           C  
ATOM   1232  CD2 LEU A 161     -23.930  24.350 -65.414  1.00  0.79           C  
ATOM   1233  N   PRO A 162     -20.744  25.556 -68.720  1.00  0.79           N  
ATOM   1234  CA  PRO A 162     -19.944  25.637 -69.953  1.00  0.79           C  
ATOM   1235  C   PRO A 162     -20.724  26.399 -71.024  1.00  0.79           C  
ATOM   1236  O   PRO A 162     -21.947  26.320 -71.134  1.00  0.79           O  
ATOM   1237  CB  PRO A 162     -19.740  24.180 -70.363  1.00  0.79           C  
ATOM   1238  CG  PRO A 162     -19.700  23.445 -69.027  1.00  0.79           C  
ATOM   1239  CD  PRO A 162     -20.758  24.172 -68.201  1.00  0.79           C  
ATOM   1240  N   GLU A 163     -19.965  27.099 -71.849  1.00  0.73           N  
ATOM   1241  CA  GLU A 163     -20.513  27.973 -72.885  1.00  0.73           C  
ATOM   1242  C   GLU A 163     -21.405  27.228 -73.891  1.00  0.73           C  
ATOM   1243  O   GLU A 163     -22.440  27.764 -74.257  1.00  0.73           O  
ATOM   1244  CB  GLU A 163     -19.298  28.636 -73.535  1.00  0.73           C  
ATOM   1245  CG  GLU A 163     -19.774  29.501 -74.683  1.00  0.73           C  
ATOM   1246  CD  GLU A 163     -18.786  30.351 -75.455  1.00  0.73           C  
ATOM   1247  OE1 GLU A 163     -18.086  31.146 -74.794  1.00  0.73           O  
ATOM   1248  OE2 GLU A 163     -18.828  30.224 -76.698  1.00  0.73           O1-
ATOM   1249  N   GLU A 164     -20.976  26.043 -74.311  1.00  0.71           N  
ATOM   1250  CA  GLU A 164     -21.651  25.210 -75.328  1.00  0.71           C  
ATOM   1251  C   GLU A 164     -22.934  24.534 -74.824  1.00  0.71           C  
ATOM   1252  O   GLU A 164     -23.654  23.930 -75.616  1.00  0.71           O  
ATOM   1253  CB  GLU A 164     -20.718  24.151 -75.941  1.00  0.71           C  
ATOM   1254  CG  GLU A 164     -20.252  23.043 -74.980  1.00  0.71           C  
ATOM   1255  CD  GLU A 164     -19.220  23.478 -73.928  1.00  0.71           C  
ATOM   1256  OE1 GLU A 164     -18.744  24.638 -73.972  1.00  0.71           O  
ATOM   1257  OE2 GLU A 164     -18.936  22.645 -73.049  1.00  0.71           O1-
ATOM   1258  N   THR A 165     -23.165  24.593 -73.512  1.00  0.81           N  
ATOM   1259  CA  THR A 165     -24.349  23.971 -72.894  1.00  0.81           C  
ATOM   1260  C   THR A 165     -25.622  24.546 -73.527  1.00  0.81           C  
ATOM   1261  O   THR A 165     -25.859  25.754 -73.493  1.00  0.81           O  
ATOM   1262  CB  THR A 165     -24.371  24.235 -71.381  1.00  0.81           C  
ATOM   1263  CG2 THR A 165     -25.522  23.502 -70.683  1.00  0.81           C  
ATOM   1264  OG1 THR A 165     -23.134  23.807 -70.809  1.00  0.81           O  
ATOM   1265  N   LEU A 166     -26.457  23.637 -74.011  1.00  0.81           N  
ATOM   1266  CA  LEU A 166     -27.765  23.992 -74.582  1.00  0.81           C  
ATOM   1267  C   LEU A 166     -28.772  24.298 -73.472  1.00  0.81           C  
ATOM   1268  O   LEU A 166     -28.797  23.644 -72.430  1.00  0.81           O  
ATOM   1269  CB  LEU A 166     -28.292  22.856 -75.464  1.00  0.81           C  
ATOM   1270  CG  LEU A 166     -27.409  22.594 -76.690  1.00  0.81           C  
ATOM   1271  CD1 LEU A 166     -27.957  21.394 -77.462  1.00  0.81           C  
ATOM   1272  CD2 LEU A 166     -27.332  23.824 -77.603  1.00  0.81           C  
ATOM   1273  N   VAL A 167     -29.605  25.291 -73.736  1.00  0.87           N  
ATOM   1274  CA  VAL A 167     -30.660  25.714 -72.798  1.00  0.87           C  
ATOM   1275  C   VAL A 167     -32.024  25.430 -73.433  1.00  0.87           C  
ATOM   1276  O   VAL A 167     -32.393  26.059 -74.429  1.00  0.87           O  
ATOM   1277  CB  VAL A 167     -30.505  27.205 -72.440  1.00  0.87           C  
ATOM   1278  CG1 VAL A 167     -31.606  27.685 -71.487  1.00  0.87           C  
ATOM   1279  CG2 VAL A 167     -29.146  27.478 -71.793  1.00  0.87           C  
ATOM   1280  N   TYR A 168     -32.777  24.597 -72.720  1.00  0.90           N  
ATOM   1281  CA  TYR A 168     -34.153  24.237 -73.092  1.00  0.90           C  
ATOM   1282  C   TYR A 168     -35.167  24.836 -72.104  1.00  0.90           C  
ATOM   1283  O   TYR A 168     -35.372  24.310 -71.002  1.00  0.90           O  
ATOM   1284  CB  TYR A 168     -34.310  22.722 -73.218  1.00  0.90           C  
ATOM   1285  CG  TYR A 168     -33.632  22.190 -74.478  1.00  0.90           C  
ATOM   1286  CD1 TYR A 168     -34.265  22.286 -75.712  1.00  0.90           C  
ATOM   1287  CD2 TYR A 168     -32.419  21.524 -74.364  1.00  0.90           C  
ATOM   1288  CE1 TYR A 168     -33.687  21.708 -76.834  1.00  0.90           C  
ATOM   1289  CE2 TYR A 168     -31.838  20.949 -75.485  1.00  0.90           C  
ATOM   1290  CZ  TYR A 168     -32.471  21.044 -76.719  1.00  0.90           C  
ATOM   1291  OH  TYR A 168     -31.886  20.518 -77.824  1.00  0.90           O  
ATOM   1292  N   PRO A 169     -35.695  26.015 -72.465  1.00  0.93           N  
ATOM   1293  CA  PRO A 169     -36.618  26.796 -71.624  1.00  0.93           C  
ATOM   1294  C   PRO A 169     -37.981  26.106 -71.476  1.00  0.93           C  
ATOM   1295  O   PRO A 169     -38.360  25.245 -72.266  1.00  0.93           O  
ATOM   1296  CB  PRO A 169     -36.745  28.133 -72.355  1.00  0.93           C  
ATOM   1297  CG  PRO A 169     -36.638  27.730 -73.822  1.00  0.93           C  
ATOM   1298  CD  PRO A 169     -35.559  26.649 -73.794  1.00  0.93           C  
ATOM   1299  N   GLY A 170     -38.687  26.516 -70.423  1.00  0.95           N  
ATOM   1300  CA  GLY A 170     -40.052  26.043 -70.122  1.00  0.95           C  
ATOM   1301  C   GLY A 170     -41.088  26.613 -71.099  1.00  0.95           C  
ATOM   1302  O   GLY A 170     -42.129  26.001 -71.316  1.00  0.95           O  
ATOM   1303  N   HIS A 171     -40.826  27.827 -71.581  1.00  0.82           N  
ATOM   1304  CA  HIS A 171     -41.751  28.545 -72.474  1.00  0.82           C  
ATOM   1305  C   HIS A 171     -40.997  29.358 -73.528  1.00  0.82           C  
ATOM   1306  O   HIS A 171     -39.806  29.644 -73.389  1.00  0.82           O  
ATOM   1307  CB  HIS A 171     -42.631  29.506 -71.663  1.00  0.82           C  
ATOM   1308  CG  HIS A 171     -43.456  28.775 -70.602  1.00  0.82           C  
ATOM   1309  CD2 HIS A 171     -44.726  28.398 -70.677  1.00  0.82           C  
ATOM   1310  ND1 HIS A 171     -43.034  28.483 -69.381  1.00  0.82           N  
ATOM   1311  CE1 HIS A 171     -44.022  27.941 -68.687  1.00  0.82           C  
ATOM   1312  NE2 HIS A 171     -45.072  27.894 -69.491  1.00  0.82           N  
ATOM   1313  N   ASP A 172     -41.736  29.689 -74.579  1.00  0.79           N  
ATOM   1314  CA  ASP A 172     -41.310  30.662 -75.597  1.00  0.79           C  
ATOM   1315  C   ASP A 172     -42.561  31.074 -76.376  1.00  0.79           C  
ATOM   1316  O   ASP A 172     -43.385  30.236 -76.727  1.00  0.79           O  
ATOM   1317  CB  ASP A 172     -40.267  30.025 -76.524  1.00  0.79           C  
ATOM   1318  CG  ASP A 172     -39.574  31.074 -77.390  1.00  0.79           C  
ATOM   1319  OD1 ASP A 172     -38.589  31.664 -76.909  1.00  0.79           O  
ATOM   1320  OD2 ASP A 172     -40.153  31.410 -78.448  1.00  0.79           O1-
ATOM   1321  N   TYR A 173     -42.639  32.366 -76.668  1.00  0.68           N  
ATOM   1322  CA  TYR A 173     -43.830  32.941 -77.325  1.00  0.68           C  
ATOM   1323  C   TYR A 173     -43.505  33.530 -78.707  1.00  0.68           C  
ATOM   1324  O   TYR A 173     -44.333  34.197 -79.320  1.00  0.68           O  
ATOM   1325  CB  TYR A 173     -44.416  34.042 -76.432  1.00  0.68           C  
ATOM   1326  CG  TYR A 173     -44.610  33.599 -74.979  1.00  0.68           C  
ATOM   1327  CD1 TYR A 173     -45.775  32.954 -74.589  1.00  0.68           C  
ATOM   1328  CD2 TYR A 173     -43.621  33.880 -74.046  1.00  0.68           C  
ATOM   1329  CE1 TYR A 173     -45.953  32.591 -73.261  1.00  0.68           C  
ATOM   1330  CE2 TYR A 173     -43.796  33.521 -72.717  1.00  0.68           C  
ATOM   1331  CZ  TYR A 173     -44.963  32.873 -72.328  1.00  0.68           C  
ATOM   1332  OH  TYR A 173     -45.132  32.505 -71.033  1.00  0.68           O  
ATOM   1333  N   HIS A 174     -42.284  33.275 -79.174  1.00  0.66           N  
ATOM   1334  CA  HIS A 174     -41.808  33.783 -80.473  1.00  0.66           C  
ATOM   1335  C   HIS A 174     -41.300  32.678 -81.426  1.00  0.66           C  
ATOM   1336  O   HIS A 174     -40.717  32.920 -82.477  1.00  0.66           O  
ATOM   1337  CB  HIS A 174     -40.770  34.880 -80.197  1.00  0.66           C  
ATOM   1338  CG  HIS A 174     -40.291  35.618 -81.456  1.00  0.66           C  
ATOM   1339  CD2 HIS A 174     -40.916  35.713 -82.631  1.00  0.66           C  
ATOM   1340  ND1 HIS A 174     -39.110  36.213 -81.587  1.00  0.66           N  
ATOM   1341  CE1 HIS A 174     -39.000  36.632 -82.845  1.00  0.66           C  
ATOM   1342  NE2 HIS A 174     -40.113  36.314 -83.497  1.00  0.66           N  
ATOM   1343  N   GLY A 175     -41.466  31.424 -81.006  1.00  0.74           N  
ATOM   1344  CA  GLY A 175     -41.141  30.259 -81.850  1.00  0.74           C  
ATOM   1345  C   GLY A 175     -39.673  29.815 -81.802  1.00  0.74           C  
ATOM   1346  O   GLY A 175     -39.251  28.981 -82.598  1.00  0.74           O  
ATOM   1347  N   ARG A 176     -38.930  30.282 -80.804  1.00  0.69           N  
ATOM   1348  CA  ARG A 176     -37.580  29.757 -80.537  1.00  0.69           C  
ATOM   1349  C   ARG A 176     -37.734  28.492 -79.696  1.00  0.69           C  
ATOM   1350  O   ARG A 176     -38.571  28.436 -78.790  1.00  0.69           O  
ATOM   1351  CB  ARG A 176     -36.683  30.752 -79.802  1.00  0.69           C  
ATOM   1352  CG  ARG A 176     -36.294  31.973 -80.646  1.00  0.69           C  
ATOM   1353  CD  ARG A 176     -37.450  32.959 -80.850  1.00  0.69           C  
ATOM   1354  NE  ARG A 176     -37.952  33.417 -79.541  1.00  0.69           N  
ATOM   1355  CZ  ARG A 176     -37.423  34.384 -78.793  1.00  0.69           C  
ATOM   1356  NH1 ARG A 176     -36.367  35.073 -79.203  1.00  0.69           N1+
ATOM   1357  NH2 ARG A 176     -37.940  34.650 -77.603  1.00  0.69           N  
ATOM   1358  N   TRP A 177     -36.876  27.527 -79.985  1.00  0.74           N  
ATOM   1359  CA  TRP A 177     -36.961  26.202 -79.348  1.00  0.74           C  
ATOM   1360  C   TRP A 177     -35.803  25.918 -78.382  1.00  0.74           C  
ATOM   1361  O   TRP A 177     -35.962  25.136 -77.447  1.00  0.74           O  
ATOM   1362  CB  TRP A 177     -37.059  25.108 -80.419  1.00  0.74           C  
ATOM   1363  CG  TRP A 177     -35.806  25.026 -81.295  1.00  0.74           C  
ATOM   1364  CD1 TRP A 177     -34.749  24.257 -81.060  1.00  0.74           C  
ATOM   1365  CD2 TRP A 177     -35.562  25.716 -82.469  1.00  0.74           C  
ATOM   1366  CE2 TRP A 177     -34.304  25.326 -82.899  1.00  0.74           C  
ATOM   1367  CE3 TRP A 177     -36.332  26.577 -83.236  1.00  0.74           C  
ATOM   1368  NE1 TRP A 177     -33.846  24.437 -82.025  1.00  0.74           N  
ATOM   1369  CZ2 TRP A 177     -33.795  25.809 -84.095  1.00  0.74           C  
ATOM   1370  CZ3 TRP A 177     -35.834  27.043 -84.446  1.00  0.74           C  
ATOM   1371  CH2 TRP A 177     -34.566  26.664 -84.874  1.00  0.74           C  
ATOM   1372  N   VAL A 178     -34.679  26.606 -78.588  1.00  0.80           N  
ATOM   1373  CA  VAL A 178     -33.447  26.387 -77.806  1.00  0.80           C  
ATOM   1374  C   VAL A 178     -32.471  27.564 -77.978  1.00  0.80           C  
ATOM   1375  O   VAL A 178     -32.446  28.226 -79.013  1.00  0.80           O  
ATOM   1376  CB  VAL A 178     -32.771  25.063 -78.233  1.00  0.80           C  
ATOM   1377  CG1 VAL A 178     -32.099  25.135 -79.608  1.00  0.80           C  
ATOM   1378  CG2 VAL A 178     -31.716  24.603 -77.228  1.00  0.80           C  
ATOM   1379  N   SER A 179     -31.714  27.792 -76.915  1.00  0.80           N  
ATOM   1380  CA  SER A 179     -30.549  28.699 -76.931  1.00  0.80           C  
ATOM   1381  C   SER A 179     -29.371  27.981 -76.266  1.00  0.80           C  
ATOM   1382  O   SER A 179     -29.425  26.786 -75.983  1.00  0.80           O  
ATOM   1383  CB  SER A 179     -30.868  29.997 -76.178  1.00  0.80           C  
ATOM   1384  OG  SER A 179     -29.852  30.997 -76.268  1.00  0.80           O  
ATOM   1385  N   CYS A 180     -28.360  28.760 -75.931  1.00  0.82           N  
ATOM   1386  CA  CYS A 180     -27.167  28.280 -75.242  1.00  0.82           C  
ATOM   1387  C   CYS A 180     -26.684  29.331 -74.236  1.00  0.82           C  
ATOM   1388  O   CYS A 180     -26.971  30.524 -74.371  1.00  0.82           O  
ATOM   1389  CB  CYS A 180     -26.135  27.991 -76.327  1.00  0.82           C  
ATOM   1390  SG  CYS A 180     -24.680  27.163 -75.623  1.00  0.82           S  
ATOM   1391  N   ILE A 181     -25.884  28.865 -73.283  1.00  0.79           N  
ATOM   1392  CA  ILE A 181     -25.286  29.731 -72.242  1.00  0.79           C  
ATOM   1393  C   ILE A 181     -24.453  30.861 -72.868  1.00  0.79           C  
ATOM   1394  O   ILE A 181     -24.643  32.023 -72.517  1.00  0.79           O  
ATOM   1395  CB  ILE A 181     -24.432  28.897 -71.266  1.00  0.79           C  
ATOM   1396  CG1 ILE A 181     -25.290  27.859 -70.526  1.00  0.79           C  
ATOM   1397  CG2 ILE A 181     -23.633  29.750 -70.264  1.00  0.79           C  
ATOM   1398  CD1 ILE A 181     -26.408  28.451 -69.652  1.00  0.79           C  
ATOM   1399  N   ALA A 182     -23.668  30.507 -73.885  1.00  0.81           N  
ATOM   1400  CA  ALA A 182     -22.842  31.471 -74.645  1.00  0.81           C  
ATOM   1401  C   ALA A 182     -23.690  32.611 -75.192  1.00  0.81           C  
ATOM   1402  O   ALA A 182     -23.330  33.777 -75.096  1.00  0.81           O  
ATOM   1403  CB  ALA A 182     -22.310  30.845 -75.928  1.00  0.81           C  
ATOM   1404  N   GLU A 183     -24.807  32.211 -75.796  1.00  0.77           N  
ATOM   1405  CA  GLU A 183     -25.726  33.146 -76.454  1.00  0.77           C  
ATOM   1406  C   GLU A 183     -26.328  34.112 -75.432  1.00  0.77           C  
ATOM   1407  O   GLU A 183     -26.228  35.322 -75.583  1.00  0.77           O  
ATOM   1408  CB  GLU A 183     -26.849  32.383 -77.152  1.00  0.77           C  
ATOM   1409  CG  GLU A 183     -26.352  31.605 -78.370  1.00  0.77           C  
ATOM   1410  CD  GLU A 183     -27.512  30.866 -79.038  1.00  0.77           C  
ATOM   1411  OE1 GLU A 183     -28.437  31.563 -79.509  1.00  0.77           O  
ATOM   1412  OE2 GLU A 183     -27.467  29.618 -79.008  1.00  0.77           O1-
ATOM   1413  N   GLU A 184     -26.750  33.561 -74.300  1.00  0.78           N  
ATOM   1414  CA  GLU A 184     -27.417  34.338 -73.240  1.00  0.78           C  
ATOM   1415  C   GLU A 184     -26.479  35.260 -72.461  1.00  0.78           C  
ATOM   1416  O   GLU A 184     -26.867  36.365 -72.088  1.00  0.78           O  
ATOM   1417  CB  GLU A 184     -28.143  33.393 -72.284  1.00  0.78           C  
ATOM   1418  CG  GLU A 184     -29.237  32.602 -73.010  1.00  0.78           C  
ATOM   1419  CD  GLU A 184     -30.259  33.499 -73.719  1.00  0.78           C  
ATOM   1420  OE1 GLU A 184     -30.591  34.579 -73.176  1.00  0.78           O  
ATOM   1421  OE2 GLU A 184     -30.748  33.061 -74.785  1.00  0.78           O1-
ATOM   1422  N   LYS A 185     -25.231  34.832 -72.328  1.00  0.77           N  
ATOM   1423  CA  LYS A 185     -24.187  35.637 -71.671  1.00  0.77           C  
ATOM   1424  C   LYS A 185     -23.821  36.895 -72.471  1.00  0.77           C  
ATOM   1425  O   LYS A 185     -23.230  37.829 -71.934  1.00  0.77           O  
ATOM   1426  CB  LYS A 185     -22.941  34.783 -71.469  1.00  0.77           C  
ATOM   1427  CG  LYS A 185     -23.131  33.748 -70.355  1.00  0.77           C  
ATOM   1428  CD  LYS A 185     -21.890  32.863 -70.211  1.00  0.77           C  
ATOM   1429  CE  LYS A 185     -20.651  33.666 -69.811  1.00  0.77           C  
ATOM   1430  NZ  LYS A 185     -19.467  32.805 -69.754  1.00  0.77           N1+
ATOM   1431  N   ARG A 186     -24.227  36.909 -73.738  1.00  0.73           N  
ATOM   1432  CA  ARG A 186     -23.869  37.983 -74.679  1.00  0.73           C  
ATOM   1433  C   ARG A 186     -25.078  38.813 -75.125  1.00  0.73           C  
ATOM   1434  O   ARG A 186     -24.985  40.031 -75.235  1.00  0.73           O  
ATOM   1435  CB  ARG A 186     -23.231  37.370 -75.927  1.00  0.73           C  
ATOM   1436  CG  ARG A 186     -22.004  36.517 -75.610  1.00  0.73           C  
ATOM   1437  CD  ARG A 186     -21.559  35.812 -76.884  1.00  0.73           C  
ATOM   1438  NE  ARG A 186     -20.509  34.826 -76.586  1.00  0.73           N  
ATOM   1439  CZ  ARG A 186     -20.070  33.901 -77.441  1.00  0.73           C  
ATOM   1440  NH1 ARG A 186     -20.581  33.799 -78.661  1.00  0.73           N1+
ATOM   1441  NH2 ARG A 186     -19.117  33.061 -77.075  1.00  0.73           N  
ATOM   1442  N   SER A 187     -26.215  38.149 -75.319  1.00  0.80           N  
ATOM   1443  CA  SER A 187     -27.366  38.772 -75.997  1.00  0.80           C  
ATOM   1444  C   SER A 187     -28.654  38.819 -75.167  1.00  0.80           C  
ATOM   1445  O   SER A 187     -29.696  39.236 -75.672  1.00  0.80           O  
ATOM   1446  CB  SER A 187     -27.636  38.053 -77.324  1.00  0.80           C  
ATOM   1447  OG  SER A 187     -28.045  36.704 -77.081  1.00  0.80           O  
ATOM   1448  N   ASN A 188     -28.577  38.407 -73.900  1.00  0.80           N  
ATOM   1449  CA  ASN A 188     -29.727  38.512 -72.991  1.00  0.80           C  
ATOM   1450  C   ASN A 188     -29.957  40.001 -72.676  1.00  0.80           C  
ATOM   1451  O   ASN A 188     -29.176  40.589 -71.924  1.00  0.80           O  
ATOM   1452  CB  ASN A 188     -29.529  37.694 -71.713  1.00  0.80           C  
ATOM   1453  CG  ASN A 188     -30.825  37.624 -70.906  1.00  0.80           C  
ATOM   1454  ND2 ASN A 188     -31.557  36.546 -71.089  1.00  0.80           N  
ATOM   1455  OD1 ASN A 188     -31.205  38.565 -70.221  1.00  0.80           O  
ATOM   1456  N   PRO A 189     -31.067  40.553 -73.184  1.00  0.80           N  
ATOM   1457  CA  PRO A 189     -31.383  41.991 -73.100  1.00  0.80           C  
ATOM   1458  C   PRO A 189     -31.535  42.544 -71.675  1.00  0.80           C  
ATOM   1459  O   PRO A 189     -31.466  43.755 -71.480  1.00  0.80           O  
ATOM   1460  CB  PRO A 189     -32.674  42.144 -73.907  1.00  0.80           C  
ATOM   1461  CG  PRO A 189     -33.367  40.795 -73.732  1.00  0.80           C  
ATOM   1462  CD  PRO A 189     -32.206  39.805 -73.757  1.00  0.80           C  
ATOM   1463  N   ARG A 190     -31.738  41.663 -70.699  1.00  0.78           N  
ATOM   1464  CA  ARG A 190     -31.970  42.087 -69.305  1.00  0.78           C  
ATOM   1465  C   ARG A 190     -30.780  41.857 -68.374  1.00  0.78           C  
ATOM   1466  O   ARG A 190     -30.683  42.477 -67.318  1.00  0.78           O  
ATOM   1467  CB  ARG A 190     -33.192  41.389 -68.715  1.00  0.78           C  
ATOM   1468  CG  ARG A 190     -34.481  41.884 -69.361  1.00  0.78           C  
ATOM   1469  CD  ARG A 190     -35.657  41.312 -68.580  1.00  0.78           C  
ATOM   1470  NE  ARG A 190     -36.927  41.805 -69.145  1.00  0.78           N  
ATOM   1471  CZ  ARG A 190     -37.890  41.028 -69.627  1.00  0.78           C  
ATOM   1472  NH1 ARG A 190     -37.723  39.715 -69.622  1.00  0.78           N1+
ATOM   1473  NH2 ARG A 190     -39.022  41.543 -70.089  1.00  0.78           N  
ATOM   1474  N   LEU A 191     -29.903  40.948 -68.772  1.00  0.79           N  
ATOM   1475  CA  LEU A 191     -28.775  40.583 -67.927  1.00  0.79           C  
ATOM   1476  C   LEU A 191     -27.408  41.023 -68.455  1.00  0.79           C  
ATOM   1477  O   LEU A 191     -26.578  41.525 -67.698  1.00  0.79           O  
ATOM   1478  CB  LEU A 191     -28.822  39.076 -67.740  1.00  0.79           C  
ATOM   1479  CG  LEU A 191     -27.710  38.649 -66.808  1.00  0.79           C  
ATOM   1480  CD1 LEU A 191     -27.810  39.362 -65.477  1.00  0.79           C  
ATOM   1481  CD2 LEU A 191     -27.972  37.200 -66.558  1.00  0.79           C  
ATOM   1482  N   ALA A 192     -27.189  40.766 -69.738  1.00  0.81           N  
ATOM   1483  CA  ALA A 192     -25.931  41.106 -70.420  1.00  0.81           C  
ATOM   1484  C   ALA A 192     -25.654  42.616 -70.379  1.00  0.81           C  
ATOM   1485  O   ALA A 192     -26.395  43.422 -70.940  1.00  0.81           O  
ATOM   1486  CB  ALA A 192     -25.978  40.613 -71.867  1.00  0.81           C  
ATOM   1487  N   GLY A 193     -24.629  42.952 -69.587  1.00  0.81           N  
ATOM   1488  CA  GLY A 193     -24.202  44.352 -69.373  1.00  0.81           C  
ATOM   1489  C   GLY A 193     -25.110  45.121 -68.399  1.00  0.81           C  
ATOM   1490  O   GLY A 193     -24.993  46.336 -68.259  1.00  0.81           O  
ATOM   1491  N   LYS A 194     -25.893  44.366 -67.634  1.00  0.79           N  
ATOM   1492  CA  LYS A 194     -26.750  44.907 -66.568  1.00  0.79           C  
ATOM   1493  C   LYS A 194     -26.262  44.402 -65.212  1.00  0.79           C  
ATOM   1494  O   LYS A 194     -25.891  43.242 -65.037  1.00  0.79           O  
ATOM   1495  CB  LYS A 194     -28.211  44.486 -66.756  1.00  0.79           C  
ATOM   1496  CG  LYS A 194     -29.010  45.413 -67.678  1.00  0.79           C  
ATOM   1497  CD  LYS A 194     -28.581  45.355 -69.145  1.00  0.79           C  
ATOM   1498  CE  LYS A 194     -29.455  46.289 -69.979  1.00  0.79           C  
ATOM   1499  NZ  LYS A 194     -29.097  46.227 -71.402  1.00  0.79           N1+
ATOM   1500  N   SER A 195     -26.232  45.332 -64.269  1.00  0.88           N  
ATOM   1501  CA  SER A 195     -25.926  45.031 -62.863  1.00  0.88           C  
ATOM   1502  C   SER A 195     -27.176  44.442 -62.195  1.00  0.88           C  
ATOM   1503  O   SER A 195     -28.269  44.441 -62.767  1.00  0.88           O  
ATOM   1504  CB  SER A 195     -25.459  46.306 -62.150  1.00  0.88           C  
ATOM   1505  OG  SER A 195     -26.509  47.278 -62.089  1.00  0.88           O  
ATOM   1506  N   ARG A 196     -27.033  44.074 -60.925  1.00  0.77           N  
ATOM   1507  CA  ARG A 196     -28.170  43.568 -60.132  1.00  0.77           C  
ATOM   1508  C   ARG A 196     -29.293  44.616 -60.053  1.00  0.77           C  
ATOM   1509  O   ARG A 196     -30.449  44.329 -60.346  1.00  0.77           O  
ATOM   1510  CB  ARG A 196     -27.684  43.157 -58.736  1.00  0.77           C  
ATOM   1511  CG  ARG A 196     -28.842  43.044 -57.736  1.00  0.77           C  
ATOM   1512  CD  ARG A 196     -28.429  42.573 -56.350  1.00  0.77           C  
ATOM   1513  NE  ARG A 196     -28.538  41.107 -56.325  1.00  0.77           N  
ATOM   1514  CZ  ARG A 196     -27.569  40.236 -56.607  1.00  0.77           C  
ATOM   1515  NH1 ARG A 196     -26.362  40.638 -56.985  1.00  0.77           N1+
ATOM   1516  NH2 ARG A 196     -27.806  38.938 -56.484  1.00  0.77           N  
ATOM   1517  N   GLU A 197     -28.916  45.832 -59.672  1.00  0.77           N  
ATOM   1518  CA  GLU A 197     -29.868  46.942 -59.471  1.00  0.77           C  
ATOM   1519  C   GLU A 197     -30.575  47.303 -60.780  1.00  0.77           C  
ATOM   1520  O   GLU A 197     -31.791  47.477 -60.790  1.00  0.77           O  
ATOM   1521  CB  GLU A 197     -29.191  48.199 -58.914  1.00  0.77           C  
ATOM   1522  CG  GLU A 197     -28.568  48.008 -57.524  1.00  0.77           C  
ATOM   1523  CD  GLU A 197     -27.327  47.102 -57.507  1.00  0.77           C  
ATOM   1524  OE1 GLU A 197     -26.661  46.988 -58.567  1.00  0.77           O  
ATOM   1525  OE2 GLU A 197     -27.114  46.456 -56.462  1.00  0.77           O1-
ATOM   1526  N   GLU A 198     -29.817  47.276 -61.877  1.00  0.78           N  
ATOM   1527  CA  GLU A 198     -30.378  47.515 -63.222  1.00  0.78           C  
ATOM   1528  C   GLU A 198     -31.387  46.433 -63.632  1.00  0.78           C  
ATOM   1529  O   GLU A 198     -32.490  46.751 -64.074  1.00  0.78           O  
ATOM   1530  CB  GLU A 198     -29.272  47.573 -64.270  1.00  0.78           C  
ATOM   1531  CG  GLU A 198     -28.420  48.837 -64.140  1.00  0.78           C  
ATOM   1532  CD  GLU A 198     -27.297  48.859 -65.180  1.00  0.78           C  
ATOM   1533  OE1 GLU A 198     -26.650  47.806 -65.351  1.00  0.78           O  
ATOM   1534  OE2 GLU A 198     -27.037  49.964 -65.695  1.00  0.78           O1-
ATOM   1535  N   PHE A 199     -31.052  45.183 -63.314  1.00  0.82           N  
ATOM   1536  CA  PHE A 199     -31.934  44.035 -63.589  1.00  0.82           C  
ATOM   1537  C   PHE A 199     -33.208  44.075 -62.729  1.00  0.82           C  
ATOM   1538  O   PHE A 199     -34.312  43.835 -63.219  1.00  0.82           O  
ATOM   1539  CB  PHE A 199     -31.165  42.728 -63.372  1.00  0.82           C  
ATOM   1540  CG  PHE A 199     -32.070  41.508 -63.560  1.00  0.82           C  
ATOM   1541  CD1 PHE A 199     -32.399  41.076 -64.838  1.00  0.82           C  
ATOM   1542  CD2 PHE A 199     -32.580  40.847 -62.450  1.00  0.82           C  
ATOM   1543  CE1 PHE A 199     -33.227  39.978 -65.014  1.00  0.82           C  
ATOM   1544  CE2 PHE A 199     -33.408  39.745 -62.628  1.00  0.82           C  
ATOM   1545  CZ  PHE A 199     -33.730  39.311 -63.906  1.00  0.82           C  
ATOM   1546  N   ILE A 200     -33.040  44.457 -61.463  1.00  0.80           N  
ATOM   1547  CA  ILE A 200     -34.163  44.579 -60.511  1.00  0.80           C  
ATOM   1548  C   ILE A 200     -35.136  45.680 -60.966  1.00  0.80           C  
ATOM   1549  O   ILE A 200     -36.351  45.483 -60.934  1.00  0.80           O  
ATOM   1550  CB  ILE A 200     -33.670  44.838 -59.071  1.00  0.80           C  
ATOM   1551  CG1 ILE A 200     -32.870  43.630 -58.555  1.00  0.80           C  
ATOM   1552  CG2 ILE A 200     -34.842  45.173 -58.124  1.00  0.80           C  
ATOM   1553  CD1 ILE A 200     -32.280  43.820 -57.150  1.00  0.80           C  
ATOM   1554  N   ALA A 201     -34.568  46.815 -61.369  1.00  0.86           N  
ATOM   1555  CA  ALA A 201     -35.352  47.990 -61.783  1.00  0.86           C  
ATOM   1556  C   ALA A 201     -36.208  47.685 -63.015  1.00  0.86           C  
ATOM   1557  O   ALA A 201     -37.360  48.100 -63.085  1.00  0.86           O  
ATOM   1558  CB  ALA A 201     -34.420  49.160 -62.090  1.00  0.86           C  
ATOM   1559  N   LEU A 202     -35.686  46.822 -63.881  1.00  0.82           N  
ATOM   1560  CA  LEU A 202     -36.392  46.433 -65.106  1.00  0.82           C  
ATOM   1561  C   LEU A 202     -37.597  45.536 -64.773  1.00  0.82           C  
ATOM   1562  O   LEU A 202     -38.707  45.771 -65.252  1.00  0.82           O  
ATOM   1563  CB  LEU A 202     -35.376  45.780 -66.052  1.00  0.82           C  
ATOM   1564  CG  LEU A 202     -35.984  45.471 -67.420  1.00  0.82           C  
ATOM   1565  CD1 LEU A 202     -34.886  45.322 -68.472  1.00  0.82           C  
ATOM   1566  CD2 LEU A 202     -36.793  44.184 -67.342  1.00  0.82           C  
ATOM   1567  N   MET A 203     -37.352  44.514 -63.957  1.00  0.80           N  
ATOM   1568  CA  MET A 203     -38.382  43.525 -63.588  1.00  0.80           C  
ATOM   1569  C   MET A 203     -39.504  44.131 -62.738  1.00  0.80           C  
ATOM   1570  O   MET A 203     -40.680  43.816 -62.925  1.00  0.80           O  
ATOM   1571  CB  MET A 203     -37.737  42.362 -62.830  1.00  0.80           C  
ATOM   1572  CG  MET A 203     -36.723  41.602 -63.694  1.00  0.80           C  
ATOM   1573  SD  MET A 203     -37.393  40.993 -65.287  1.00  0.80           S  
ATOM   1574  CE  MET A 203     -38.725  39.956 -64.720  1.00  0.80           C  
ATOM   1575  N   GLY A 204     -39.091  45.058 -61.863  1.00  0.88           N  
ATOM   1576  CA  GLY A 204     -40.002  45.775 -60.948  1.00  0.88           C  
ATOM   1577  C   GLY A 204     -41.005  46.676 -61.682  1.00  0.88           C  
ATOM   1578  O   GLY A 204     -42.112  46.902 -61.201  1.00  0.88           O  
ATOM   1579  N   SER A 205     -40.608  47.143 -62.862  1.00  0.87           N  
ATOM   1580  CA  SER A 205     -41.408  48.091 -63.664  1.00  0.87           C  
ATOM   1581  C   SER A 205     -41.760  47.534 -65.050  1.00  0.87           C  
ATOM   1582  O   SER A 205     -41.699  48.219 -66.069  1.00  0.87           O  
ATOM   1583  CB  SER A 205     -40.648  49.417 -63.779  1.00  0.87           C  
ATOM   1584  OG  SER A 205     -39.426  49.219 -64.494  1.00  0.87           O  
ATOM   1585  N   LEU A 206     -42.102  46.250 -65.073  1.00  0.82           N  
ATOM   1586  CA  LEU A 206     -42.456  45.583 -66.334  1.00  0.82           C  
ATOM   1587  C   LEU A 206     -43.921  45.818 -66.710  1.00  0.82           C  
ATOM   1588  O   LEU A 206     -44.275  45.828 -67.886  1.00  0.82           O  
ATOM   1589  CB  LEU A 206     -42.116  44.095 -66.232  1.00  0.82           C  
ATOM   1590  CG  LEU A 206     -41.646  43.525 -67.576  1.00  0.82           C  
ATOM   1591  CD1 LEU A 206     -40.423  44.275 -68.115  1.00  0.82           C  
ATOM   1592  CD2 LEU A 206     -41.267  42.056 -67.400  1.00  0.82           C  
ATOM   1593  N   ASP A 207     -44.751  45.972 -65.676  1.00  0.79           N  
ATOM   1594  CA  ASP A 207     -46.193  46.256 -65.809  1.00  0.79           C  
ATOM   1595  C   ASP A 207     -46.873  45.234 -66.737  1.00  0.79           C  
ATOM   1596  O   ASP A 207     -47.406  45.557 -67.795  1.00  0.79           O  
ATOM   1597  CB  ASP A 207     -46.389  47.707 -66.287  1.00  0.79           C  
ATOM   1598  CG  ASP A 207     -47.871  48.056 -66.447  1.00  0.79           C  
ATOM   1599  OD1 ASP A 207     -48.519  48.195 -65.386  1.00  0.79           O  
ATOM   1600  OD2 ASP A 207     -48.328  48.167 -67.604  1.00  0.79           O1-
ATOM   1601  N   LEU A 208     -46.881  43.992 -66.277  1.00  0.74           N  
ATOM   1602  CA  LEU A 208     -47.525  42.904 -67.026  1.00  0.74           C  
ATOM   1603  C   LEU A 208     -48.841  42.522 -66.358  1.00  0.74           C  
ATOM   1604  O   LEU A 208     -48.974  42.587 -65.136  1.00  0.74           O  
ATOM   1605  CB  LEU A 208     -46.604  41.684 -67.102  1.00  0.74           C  
ATOM   1606  CG  LEU A 208     -45.265  41.966 -67.792  1.00  0.74           C  
ATOM   1607  CD1 LEU A 208     -44.472  40.663 -67.848  1.00  0.74           C  
ATOM   1608  CD2 LEU A 208     -45.440  42.542 -69.203  1.00  0.74           C  
ATOM   1609  N   ALA A 209     -49.800  42.145 -67.198  1.00  0.78           N  
ATOM   1610  CA  ALA A 209     -51.119  41.691 -66.726  1.00  0.78           C  
ATOM   1611  C   ALA A 209     -50.959  40.416 -65.893  1.00  0.78           C  
ATOM   1612  O   ALA A 209     -50.073  39.605 -66.154  1.00  0.78           O  
ATOM   1613  CB  ALA A 209     -52.029  41.414 -67.923  1.00  0.78           C  
ATOM   1614  N   GLN A 210     -51.832  40.261 -64.905  1.00  0.64           N  
ATOM   1615  CA  GLN A 210     -51.862  39.054 -64.062  1.00  0.64           C  
ATOM   1616  C   GLN A 210     -51.975  37.799 -64.953  1.00  0.64           C  
ATOM   1617  O   GLN A 210     -52.741  37.814 -65.921  1.00  0.64           O  
ATOM   1618  CB  GLN A 210     -53.072  39.140 -63.125  1.00  0.64           C  
ATOM   1619  CG  GLN A 210     -53.212  37.926 -62.201  1.00  0.64           C  
ATOM   1620  CD  GLN A 210     -52.069  37.885 -61.196  1.00  0.64           C  
ATOM   1621  NE2 GLN A 210     -52.206  38.701 -60.191  1.00  0.64           N  
ATOM   1622  OE1 GLN A 210     -51.138  37.109 -61.231  1.00  0.64           O  
ATOM   1623  N   PRO A 211     -51.180  36.759 -64.657  1.00  0.68           N  
ATOM   1624  CA  PRO A 211     -51.258  35.457 -65.337  1.00  0.68           C  
ATOM   1625  C   PRO A 211     -52.711  34.984 -65.386  1.00  0.68           C  
ATOM   1626  O   PRO A 211     -53.414  34.975 -64.377  1.00  0.68           O  
ATOM   1627  CB  PRO A 211     -50.411  34.528 -64.467  1.00  0.68           C  
ATOM   1628  CG  PRO A 211     -49.318  35.438 -63.911  1.00  0.68           C  
ATOM   1629  CD  PRO A 211     -49.984  36.807 -63.797  1.00  0.68           C  
ATOM   1630  N   LYS A 212     -53.092  34.507 -66.564  1.00  0.58           N  
ATOM   1631  CA  LYS A 212     -54.482  34.099 -66.848  1.00  0.58           C  
ATOM   1632  C   LYS A 212     -55.043  33.042 -65.893  1.00  0.58           C  
ATOM   1633  O   LYS A 212     -56.093  33.226 -65.288  1.00  0.58           O  
ATOM   1634  CB  LYS A 212     -54.589  33.553 -68.274  1.00  0.58           C  
ATOM   1635  CG  LYS A 212     -54.749  34.645 -69.329  1.00  0.58           C  
ATOM   1636  CD  LYS A 212     -56.089  35.372 -69.169  1.00  0.58           C  
ATOM   1637  CE  LYS A 212     -56.404  36.266 -70.371  1.00  0.58           C  
ATOM   1638  NZ  LYS A 212     -55.381  37.303 -70.569  1.00  0.58           N1+
ATOM   1639  N   HIS A 213     -54.240  32.010 -65.668  1.00  0.61           N  
ATOM   1640  CA  HIS A 213     -54.680  30.825 -64.926  1.00  0.61           C  
ATOM   1641  C   HIS A 213     -53.917  30.673 -63.601  1.00  0.61           C  
ATOM   1642  O   HIS A 213     -53.973  29.642 -62.943  1.00  0.61           O  
ATOM   1643  CB  HIS A 213     -54.458  29.636 -65.874  1.00  0.61           C  
ATOM   1644  CG  HIS A 213     -54.924  28.287 -65.323  1.00  0.61           C  
ATOM   1645  CD2 HIS A 213     -55.883  28.118 -64.440  1.00  0.61           C  
ATOM   1646  ND1 HIS A 213     -54.427  27.084 -65.579  1.00  0.61           N  
ATOM   1647  CE1 HIS A 213     -55.049  26.182 -64.836  1.00  0.61           C  
ATOM   1648  NE2 HIS A 213     -55.927  26.839 -64.111  1.00  0.61           N  
ATOM   1649  N   ILE A 214     -53.378  31.760 -63.077  1.00  0.68           N  
ATOM   1650  CA  ILE A 214     -52.575  31.701 -61.838  1.00  0.68           C  
ATOM   1651  C   ILE A 214     -53.393  31.243 -60.615  1.00  0.68           C  
ATOM   1652  O   ILE A 214     -52.937  30.426 -59.817  1.00  0.68           O  
ATOM   1653  CB  ILE A 214     -51.897  33.055 -61.583  1.00  0.68           C  
ATOM   1654  CG1 ILE A 214     -50.929  32.927 -60.398  1.00  0.68           C  
ATOM   1655  CG2 ILE A 214     -52.926  34.187 -61.404  1.00  0.68           C  
ATOM   1656  CD1 ILE A 214     -50.097  34.178 -60.116  1.00  0.68           C  
ATOM   1657  N   HIS A 215     -54.617  31.750 -60.519  1.00  0.67           N  
ATOM   1658  CA  HIS A 215     -55.495  31.448 -59.379  1.00  0.67           C  
ATOM   1659  C   HIS A 215     -56.036  30.011 -59.426  1.00  0.67           C  
ATOM   1660  O   HIS A 215     -56.547  29.514 -58.427  1.00  0.67           O  
ATOM   1661  CB  HIS A 215     -56.633  32.468 -59.278  1.00  0.67           C  
ATOM   1662  CG  HIS A 215     -57.601  32.390 -60.457  1.00  0.67           C  
ATOM   1663  CD2 HIS A 215     -57.626  33.208 -61.504  1.00  0.67           C  
ATOM   1664  ND1 HIS A 215     -58.643  31.570 -60.539  1.00  0.67           N  
ATOM   1665  CE1 HIS A 215     -59.334  31.916 -61.623  1.00  0.67           C  
ATOM   1666  NE2 HIS A 215     -58.689  32.901 -62.234  1.00  0.67           N  
ATOM   1667  N   VAL A 216     -56.013  29.401 -60.609  1.00  0.72           N  
ATOM   1668  CA  VAL A 216     -56.521  28.018 -60.758  1.00  0.72           C  
ATOM   1669  C   VAL A 216     -55.366  27.007 -60.916  1.00  0.72           C  
ATOM   1670  O   VAL A 216     -55.419  25.925 -60.336  1.00  0.72           O  
ATOM   1671  CB  VAL A 216     -57.524  27.870 -61.924  1.00  0.72           C  
ATOM   1672  CG1 VAL A 216     -58.110  26.466 -62.090  1.00  0.72           C  
ATOM   1673  CG2 VAL A 216     -58.700  28.818 -61.957  1.00  0.72           C  
ATOM   1674  N   ALA A 217     -54.290  27.400 -61.600  1.00  0.79           N  
ATOM   1675  CA  ALA A 217     -53.150  26.515 -61.909  1.00  0.79           C  
ATOM   1676  C   ALA A 217     -52.285  26.271 -60.681  1.00  0.79           C  
ATOM   1677  O   ALA A 217     -51.995  25.125 -60.359  1.00  0.79           O  
ATOM   1678  CB  ALA A 217     -52.253  27.088 -63.010  1.00  0.79           C  
ATOM   1679  N   VAL A 218     -52.004  27.339 -59.938  1.00  0.76           N  
ATOM   1680  CA  VAL A 218     -51.131  27.262 -58.747  1.00  0.76           C  
ATOM   1681  C   VAL A 218     -51.689  26.275 -57.704  1.00  0.76           C  
ATOM   1682  O   VAL A 218     -50.949  25.354 -57.362  1.00  0.76           O  
ATOM   1683  CB  VAL A 218     -50.875  28.655 -58.136  1.00  0.76           C  
ATOM   1684  CG1 VAL A 218     -50.119  28.602 -56.802  1.00  0.76           C  
ATOM   1685  CG2 VAL A 218     -50.078  29.519 -59.110  1.00  0.76           C  
ATOM   1686  N   PRO A 219     -52.947  26.425 -57.253  1.00  0.77           N  
ATOM   1687  CA  PRO A 219     -53.557  25.524 -56.256  1.00  0.77           C  
ATOM   1688  C   PRO A 219     -53.584  24.076 -56.762  1.00  0.77           C  
ATOM   1689  O   PRO A 219     -53.185  23.160 -56.044  1.00  0.77           O  
ATOM   1690  CB  PRO A 219     -54.988  26.039 -56.089  1.00  0.77           C  
ATOM   1691  CG  PRO A 219     -54.871  27.525 -56.409  1.00  0.77           C  
ATOM   1692  CD  PRO A 219     -53.883  27.525 -57.567  1.00  0.77           C  
ATOM   1693  N   ALA A 220     -53.907  23.929 -58.050  1.00  0.80           N  
ATOM   1694  CA  ALA A 220     -53.984  22.621 -58.726  1.00  0.80           C  
ATOM   1695  C   ALA A 220     -52.623  21.936 -58.825  1.00  0.80           C  
ATOM   1696  O   ALA A 220     -52.432  20.802 -58.413  1.00  0.80           O  
ATOM   1697  CB  ALA A 220     -54.590  22.777 -60.122  1.00  0.80           C  
ATOM   1698  N   ASN A 221     -51.622  22.699 -59.221  1.00  0.77           N  
ATOM   1699  CA  ASN A 221     -50.248  22.193 -59.371  1.00  0.77           C  
ATOM   1700  C   ASN A 221     -49.570  21.882 -58.036  1.00  0.77           C  
ATOM   1701  O   ASN A 221     -48.640  21.077 -57.995  1.00  0.77           O  
ATOM   1702  CB  ASN A 221     -49.410  23.157 -60.203  1.00  0.77           C  
ATOM   1703  CG  ASN A 221     -49.943  23.233 -61.634  1.00  0.77           C  
ATOM   1704  ND2 ASN A 221     -49.706  24.354 -62.266  1.00  0.77           N  
ATOM   1705  OD1 ASN A 221     -50.529  22.311 -62.185  1.00  0.77           O  
ATOM   1706  N   VAL A 222     -50.080  22.489 -56.963  1.00  0.74           N  
ATOM   1707  CA  VAL A 222     -49.647  22.172 -55.585  1.00  0.74           C  
ATOM   1708  C   VAL A 222     -50.034  20.722 -55.232  1.00  0.74           C  
ATOM   1709  O   VAL A 222     -49.337  20.051 -54.472  1.00  0.74           O  
ATOM   1710  CB  VAL A 222     -50.241  23.164 -54.566  1.00  0.74           C  
ATOM   1711  CG1 VAL A 222     -49.850  22.821 -53.123  1.00  0.74           C  
ATOM   1712  CG2 VAL A 222     -49.725  24.583 -54.810  1.00  0.74           C  
ATOM   1713  N   ARG A 223     -51.126  20.261 -55.833  1.00  0.70           N  
ATOM   1714  CA  ARG A 223     -51.610  18.883 -55.655  1.00  0.70           C  
ATOM   1715  C   ARG A 223     -51.306  18.021 -56.896  1.00  0.70           C  
ATOM   1716  O   ARG A 223     -52.047  17.100 -57.235  1.00  0.70           O  
ATOM   1717  CB  ARG A 223     -53.107  18.905 -55.305  1.00  0.70           C  
ATOM   1718  CG  ARG A 223     -53.985  19.479 -56.418  1.00  0.70           C  
ATOM   1719  CD  ARG A 223     -55.475  19.387 -56.111  1.00  0.70           C  
ATOM   1720  NE  ARG A 223     -56.255  19.971 -57.218  1.00  0.70           N  
ATOM   1721  CZ  ARG A 223     -56.531  21.266 -57.398  1.00  0.70           C  
ATOM   1722  NH1 ARG A 223     -56.072  22.188 -56.560  1.00  0.70           N1+
ATOM   1723  NH2 ARG A 223     -57.285  21.654 -58.419  1.00  0.70           N  
ATOM   1724  N   CYS A 224     -50.204  18.354 -57.579  1.00  0.84           N  
ATOM   1725  CA  CYS A 224     -49.760  17.662 -58.813  1.00  0.84           C  
ATOM   1726  C   CYS A 224     -50.863  17.614 -59.881  1.00  0.84           C  
ATOM   1727  O   CYS A 224     -51.010  16.674 -60.665  1.00  0.84           O  
ATOM   1728  CB  CYS A 224     -49.271  16.246 -58.497  1.00  0.84           C  
ATOM   1729  SG  CYS A 224     -47.647  16.204 -57.666  1.00  0.84           S  
ATOM   1730  N   GLY A 225     -51.602  18.719 -59.901  1.00  0.82           N  
ATOM   1731  CA  GLY A 225     -52.771  18.892 -60.743  1.00  0.82           C  
ATOM   1732  C   GLY A 225     -53.993  18.035 -60.421  1.00  0.82           C  
ATOM   1733  O   GLY A 225     -54.391  17.217 -61.283  1.00  0.82           O  
ATOM   1734  OXT GLY A 225     -54.583  18.364 -59.377  1.00  0.82           O1-
TER    1735      GLY A 225 
HETATM 1736 FE    FE _   1     -43.708  29.768 -64.689  1.00 33.71          FE  
END
