# Supplementary material for: Persulfide Dioxygenase From Acidithiobacillus caldus: Variable Roles of Cysteine Residues and Hydrogen Bond Networks of the Active Site
Source: Front Microbiol. 2018 Jul 20;9:1610. doi: 10.3389/fmicb.2018.01610 (PMC6060420; doi:10.3389/fmicb.2018.01610)
Supplement: Supplementary file 2 [file Data_Sheet_2.ZIP › Ruhl_Supplement2_Model_Alignments/Type_three_PDOs.fasta]

>ABQ92307.1/1-489 beta-lactamasedomainprotein [Roseiflexussp.RS-1]
-----MIFRQFLNESISAASYLIGCIQSGECAIVDPGLPPEEYLVAAADRGLRITAIIETHFHADYFSTGRA
LAALTGALIYAPSRDDIENDITGASVHYPHTRVRDGDEIRIGNIIIRAIHTPGHTPEHMAYAVIDTPR----
ASEPWMVLTGDSLFINDVARTDLVN--------LPLAGPEVIYTSIQ-RLLELPDYCEIYPAHYGGSACGGK
QMSGKPVSTIGFERRFNW---MLQAR-DVHEFISLSGVVPREAVESVLIHRNTNRGVLPLPEEIATGDRRHR
LRQFTEVPALSLQQAFE-AAQRGAFIVDLRPALAFA-AGHPAGAINLMFNK--SNLVERARKLF-APDDSL-
-IIIGDIPLI-AQEAAQMLVEEGI-TVAGYVQEPVSA--WLSSGLP--VEQ----IATGDLDTLHRYVQDHN
-AVILDVREPFEWEKGVIPNGSTDVRLIALSEIKQRWRELPADRTIVAVCESGTRASAVVSFLKRLG-YSDL
VNIAPQGMSDYSKKYETVRPELTATI-----
>ABV98718.1/1-452 beta-lactamasedomainprotein [SalinisporaarenicolaCNS-205]
----MVDVAVVQTSELGDRSYVV--HDGHLAIVVDPQRDLDRLQAVLDERGLRCAMVLETHIHNDYVSGGLQ
LAHQHDAPYAVNAADEVAFDRHGV---------ADGDEISVGGMRVRVIATPGHTDTHLAFVITGGPG----
---PAAVFTGGCLLYGSVGRTDLVD------PARTEELARAQYRSVHHLADLLADDARIFPTHGFGSFCSSG
STSGGEDSTVGQEKTRND---ALTAP-NEDTFVARLVAGLTAYPAYYAHMGARNRAGAGPVDL---------
--SAPQQVSP--AELRA-RISAGEWVVDLRDRTAYA-ADHLAGTISIALGQ---QFATYLGWLI-PWGIPL-
-TLIGATPQQ-ITDAQRQLVRIGIDRPDGAATGK-----LRDLADGAATRG----YRRVTFAGLAAAQQAGE
TLIVLDVRRDDERAHGAVPG-SVH---IPLHCLLDRLADVPAG-PLWVHCASGFRASIAASLLDRAG--HDI
VHIDD-EYAVAVTSGQATG------------
>ADF52140.1/1-443 Rhodanese-likeprotein [ZunongwangiaprofundaSM-A87]
-----MNIKQFEYKPLAHYSYAIAS--EGKVAIIDPERDPSQYYAFAKANNAEIVAVIETHPHADFVSSHLE
IHKKTGATIYNSEKLGADYPHQSF---------DEGDEIRLGKISLKAINTPGHSPDSITIVATEGED----
----TALFTGDTLFIGDVGRPDLRE-KAGNMQAKREELAEMMYDTIQNKFTDLPDDAVVYPAHGAGSLC-GK
NLRDANSSTLGNERMGNW---AFKEQ-SKKEFMDTILDGQPFIPSYFGFDVDINKAGAADLQP---------
------SIEDI--PFTE-KTTAEGLIVDIREEATFK-KGHLKGSINIQANSENAKFETWLGSIV-EPKEAF-
-TLVIDSAENK-DILLHRVAKIGYEKQLTKV--------ITLANEN---------LVKTEKLDLADFKKNPD
NYTIVDIRNTSEVEEGKFFDSAVS---HPLNELRETADEIPTDKPIVVHCAGGYRSAAGSSILQKKIKGTIV
YDLSE-DINDFKN------------------
>CAI79719.1/1-444 probablehydroxyacylglutathionehydrolase [StaphylococcusaureusRF122]
-----MFFKQFYDNHLSQASYLVGCQRTGEAIIIDPVRDLSKYIEVADSEGLTITQATEPHIHADFALGIRD
VAKRLNANIYVSGEGEDALGYKNM--PSKTQFVKHGDIIQVGNVKLEVLHTPGHTPESISFLLTDLGGG---
SSVPMGLFSGDFIFVGDIGRPDLLE-KSVQIKGSTEISAKQMYESVQ-NIKNLPDYVQIWPGHGAGSPC-GK
ALGAIPISTIGYEKINNW---AFNEI-DETKFIESLTSNQPAPPHHFAQMKQVNQFDMNLYQS---------
------------YDVYP-SLDNKRVAFDLRSKEAFH-GGHTKGTINIPYNK---NFINQIGWYL-DFEKDI-
-DLIGDKSTV--EKAKHTLQLIGFDKVAGYRLPK----------------------SDISTQSVHSAYMTGK
EEHVLDVRNDEEWNNGHLYQ-AVN---IAHGKLLNENIPFNKEDKIYVHCQSGVRSSIAVGILESKG-FENV
VNIRE-GYQDFPESLK---------------
>ADI96581.1/1-444 metallo-beta-lactamasefamilyprotein [Staphylococcusaureussubsp.aureusED133]
-----MFFKQFYDNHLSQASYLVGCQRTGEAIIIDPVRDLSKYIEVADSEGLTITQATETHIHADFASGIRD
VAKRLNANIYVSGEGEDALGYKNM--PSKTQFVKHGDIIQVGNVKLEVLHTPGHTPESISFLLTDLGGG---
SSVPMGLFSGDFIFVGDIGRPDLLE-KSVQIKGSTEISAKQMYESVQ-NIKNLPDYVQIWPGHGAGSPC-GK
ALGAIPISTIGYEKINNW---AFNEI-DETKFIELLTSNQPAPPHHFAQMKQVNQFGMNLYQS---------
------------YDVYP-SLDNKRVAFDLRSKEAFQ-GGHTKGTINIPYNK---NFINQIGWYL-DFEKDI-
-DLIGDKSTV--EKAKHTLQLIGFDKVAGYRLPK----------------------SDISTQSVHSADMTGK
EEHVLDVRNDEEWNNGHLYQ-AVN---IPHGKLLNENIPFNKEDKIYVHCQSGVRSSIAVGILESKG-FENV
VNIRE-GYQDFPESLK---------------
>ALO32816.1/1-444 Zn-dependenthydrolase [Staphylococcusaureus]
-----MFFKQFYDNHLSQASYLVGCQRTGEAIIIDPVRDLSKYIEVADSEGLTITQATETHIHADFASGIRD
VAKRLNANIYVSGEGEDALGYKNM--PSKTQFVKHRDIIQVGNVKLEVLHTPGHTPESISFLLTDLGGG---
SSVPMGLFSGDFIFVGDIGRPDLLE-KSVQIKGSTEISAKQMYESVQ-NIKNLPDYVQIWPGHGAGSPC-GK
ALGAIPISTIGYEKINNW---AFNEI-DETKFIESLTSNQPAPPHHFAQMKQVNQFGMNLYQS---------
------------YDVYP-SLDNKRVAFDLRSKEAFH-GGHTKGTINIPYNK---NFINQIGWYL-DFEKDI-
-DLIGDKSTV--EKAKHTLQLIGFDKVAGYRLPK----------------------SDISTQSVHSADMTGK
EEHVLDVRNDEEWNNGHLYQ-AVN---IPHGKLLNENIPFNKEDKIYVHCQSGVRSSIAVGILESKG-FENV
VNIRE-GYQVFPESLK---------------
>BAS50239.1/1-444 metallo-beta-lactamasefamilyprotein [Staphylococcusaureus]
-----MFFKQFYDNHLSQASYLVGCQRTGEAIIIDPVRDLSKYIEVADSEGLTITQATETHIHADFASGIRD
VAKRLNANIYVSGEGEDALGYKNM--PSKTQFVKHGDIIQVGNVKLEVLHTPGHTPESISFLLTDLGGG---
SSVPMGLFSGDFIFVGDIGRPDLLE-KSVQIKGSTEISAKQMYESVQ-NIKNLPDYVQIWPGHGAGSPC-GK
ALGAIPISTIGYEKINNW---AFNEI-DETKFIESLTSNQPAPPHHFAQMKQVNQFGMNLYQS---------
------------YDVYP-SLDNKRVAFDLRSKEAFH-GGHTKGTINIPYNK---NFINQIGWYL-DFEKDI-
-DLIGDKSTV--EKAKHTLQLIGFDKVAGYRLPK----------------------SGISTQSVHSADMTGK
EEHVLDVRNDEEWNNGHLYQ-AVN---IPHGKLLNENIPFNKEDKIYVHCQSGVRSSIAVGILESKG-FENV
VNIRE-GYQDFPESLK---------------
>WP_000465474.1/1-444 MBLfoldmetallo-hydrolase [Staphylococcusaureus]
-----MFFKQFYDNHLSQASYLVGCQRTGEAIIIDPVRDLSKYIEVADSEGLTITQATETHIHADFASGIRD
VAKRLNANIYVSGEGEDALGYKNM--PSKTQFVKHGDIIQVGNVKLEVLHTPGHTPESISFLLTDLGGG---
SSVPMGLFSGDFIFVGDIGRPDLLE-KSVQIKGSTEISAKQMYESVQ-NIKNLPDYVQIWPGHGAGSPC-GK
ALGAIPISTIGYEKINNW---AFNEI-DETKFIESLTSNQPAPPHHFAQMKQVNQFGMNLYQS---------
------------YDVYP-SLDNKRVAFDLRSKEAFH-GGHTKGTINIPYNK---NFINQIGWYL-DFEKDI-
-DVIGDKSTV--EKAKHTLQLIGFDKVAGYRLPK----------------------SGISTQSVHSADMTGK
EEHVLDVRNDEEWNNGHLDQ-AVN---IPHGKLLNENIPFNKEDKIYVHCQSGVRSSIAVGILESKG-FENV
VNIRE-GYQDFPESLK---------------
>BAF76969.1/1-444 conservedhypotheticalprotein [Staphylococcusaureussubsp.aureusMu3]
-----MFFKQFYDNHLSQASYLVGCQRTGEAIIIDPVRDLSKYIEVADSEGLTITQATETHIHADFASGIRD
VAKRLNANIYVSGEGEDALGYKNM--PSKTQFVKHGDIIQVGNVKLEVLHTPGHTPESISFLLTDLGGG---
SSVPMGLFSGDFIFVGDIGRPDLLE-KSVQIKGSTEISAKQMYESVQ-NIKNLPDYVQIWPGHGAGSPC-GK
ALGAIPISTIGYEKINNW---AFNEI-DETKFIESLTSNQPAPPHHFAQMKQVNQFGMNLYQS---------
------------YDVYP-SLDNKRVAFDLRSKEAFH-GGHTKGTINIPYNK---NFINQIGWYL-DFEKDI-
-DLIGDKSTV--EKAKHTLQLIGFDKVAGYRLPK----------------------SGISTQSVHSADMTGK
EEHVLDVRNDEEWNNGHLDQ-AVN---IPHGKLLNENIPFNKEDKIYVHCQSGVRSSIAVGILESKG-FENV
VNIRE-GYQDFPESLK---------------
>ADD29596.1/1-480 beta-lactamasedomainprotein [MeiothermusruberDSM1279]
-----MLFKHIYEEGLAQGSYFIGCQSQGTAIVVDPRRDIQVYLDEAQKNGMKIVAVAETHIHADYLSGARE
LAKATGARLYLSDEGDENWKYRGL-EGFDYQLVRDGDQIRLGNITLTVVHTPGHTPEHISFLVQDGAA----
ASEPGFFLTGDFVFVGDIGRPDLLE-EAAGLLGTAEPGARRMFRSLKEKFLTLPDYVQVWPGHGAGSAC-GK
GLGAVASTTVGYERRFAWWADYLRTG-DEEGFVKALLSGQPEAPYYFAQMKRLNRDGMPILGD---------
--LSIPHQLTP-EQFQQ-KLSEGALLVDTRDKLAFA-GGHLKGAINIPAGK---NFSTWAGWLL-PYDRDL-
-VLLASPERV--GELVKQLIRIGLDRVVGYIP-------GLEGYAQGELET----VPQVTAAQAKALWEKGE
-ATILDVRGADEYLAGHIPG-AQN---IHAGRVMNNLNRIPKDKPVVVHCLGGDRSSTAISALMGAG-FSNL
VNLTG-GIRAWQQEGFPIEKGPSREMVNA--
>ABM10812.1/1-465 metallo-beta-lactamasesuperfamilyprotein_plasmid_ [PaenarthrobacteraurescensTC1]
-----MLIERIYDEDLAQASYVIGCQRTGEAIVVDPRRDIAVYQTVAAANGMKIIAVTETHIHADYLSGTRE
LAAATGAAIYVSGEGGTDWQYEFD-----GKRLFDGGTITMGNIGVHALHTPGHTPEHLSFLLTDGAF----
SDQPGYLLSGDFVFAGDLGRPDLLD-EAAGGVDTRFNSARQMFTSLRDKFLTLPDHIQVHPGHGAGSAC-GK
ALGAVASTTVGYERLYAWWGPYLSAN-DEEGFIKALLDGQPDAPAYFGRMKRQNRQGPALLGE---------
--RMPLAELEV-GAVAEDLAAGNVTFVDTRSNTQVH-DRGIHDALNIPAGR---STATYAAWAL-DPERDVR
PVVLLAKGQEMAQELWDHLVRVGIDNLQGYVT-------AIEGLP---LSS----PRLVNPEEIEGFEA---
-SLVLDVRAKNEHTAGHIPG-SQQ---LHGGRVLWNLDQLPDRGPIVTYCQSGVRSSVVASTLRREG-Y-DV
VELKG-SYAAWAARECANRL-----------
>ADI14365.1/1-465 Rhodanesedomainprotein [TrueperaradiovictrixDSM17093]
-----MLFKRIYDEDLAQASYFIGCQRTGEAIVVDPRRDVQVYLDEAKAQGMTIRAVTETHIHADYLSGSRE
LAAATGATLYLSDEGGEEWQYRFP-HEG----LKHGDTIGVGNLTLEARHTPGHTPEHLSFLLTDGAA----
TDAPGFFLTGDFVFVGDLGRPDLLDESGIG-KDTREPMARELFRSLREEFWSLPDFVQVWPGHGAGSAC-GK
ALGAVASSTVGYEKLVSWWA-PFVEKGDEEAFVRALLEGQPDAPVYFSRMKRMNRAGPPLLGE---------
--RGTPKELDP-DTLTG--IGDTLILIDTRPKEAFD-KDAVKGALHIPISK---SFVTYASYVI-DPERDER
DIVLLAEDAAQAAALRDRLSYVGIDNVVGF----------VTHFGR--LER-----QPVTSVAPEALDELDN
-PFILDIRTKSEFDAGHLPG-AHR---IHGGRVMWHLDELPKDRPLVTHCQSGARNTVVSSALRAAG-FSNV
VELEG-SYAAWKKAQERRVSA----------
>ABY37073.1/1-466 beta-lactamasedomainprotein [ChloroflexusaurantiacusJ-10-fl]
-----MLLKYFYDEMLAQASYLIGCAKTGEAMVIDPMRDVEPYLRVAAKEGLRITHVTETHIHADFVSGVRE
LAARTGAQMYLSDMGDANWKYAYP-EIEKAILVKDGDTWMVGNIKVQVIATPGHTPEHIAFMITDTAG----
ADQPMGVFTGDFLFVGDVGRPDLLE-EAAGISGTKEPGARKQFQSVR-RFAELPDYLQVWPAHGAGSAC-GK
ALGAIPSSTLGYEKRFNP---AFQFD-DEDAFVRWLLKGQPEPPRYFARMKYVNKVGPALLHD---------
---LATPVEVE-RPLLDQAMAEGAMVFDLRSAAEFV-AGHVPGSISVPIRK---MYSTYVGWFV-DFNKPT-
-YLVV-PDGADMNQILKDLRAIGVDDIPGYLP-------ASALGDN--LVQ----LPTATVKDLSAALSDHS
-AVILDMRNLTEYEEIHLPG-ALH---IPLGYLPRRLDDIPRDTPIIAHCATGYRSQVGTSLLRRFG-FTNV
ATLVD-PQGTWRELASAVAV-----------
>ACV57442.1/1-471 beta-lactamasedomainprotein [Alicyclobacillusacidocaldariussubsp.acidocaldariusDSM446]
-----MYLRRFYDEGLAHASYLVGCQETGEACVIDPARDVEPYLLTAKREGLRIVAALETHIHADFVSGARE
MADRAGAAICVSDEGPPEWKSEYV-KAYPHRLLKDGDELHFGNVRIVVMHTPGHTPEHVSYLLYDGKTS---
PDVPMALFSGDFVFVGDVGRPDLLE-RVAGESGSSEALARQMFRSLR-KFEALPDHVQVLPAHGAGSAC-GK
ALGAVPSSTVGYEKLVNW---ALQHK-DEDAFVQALLAGQPEAPIYFARMKLVNKVGPRLLAE---------
--LGAPERVDLPPERVR-AWREGGVVLDVRPADAFA-KRHLAGSLNIPWNK---SFVTWAGWLL-PADRPI-
-HLLAADAIA--PDVIRALRSIGIDDVVDWTDPAAV---DRAAPDD--VAS----YANVSPDEVRGALAQQG
-LWLLDVRNVDEWAGGHLPQ-AHH---IPLSKLAAHIHDVPRDGSVCVYCRTGGRSAIAASLLRAHG-VGDV
RNMVG-GYEAWRGKGFPVEA-----------
>AMM91879.1/1-477 Zn-dependenthydrolase [Bacillussimplex]
-----MLLKYFYDEKLAQASYLVGCQATGEAIIVDPSRNVEPYIKMARANGVRIVGVTETHIHADFLSGSQE
LASRLGATLYLSDEGGPDWKYEYV-TGYEHRFLRNGDVFTIGNIHFEVIHSPGHTPEHISLLITDGGTV---
TKDPLGIFTGDFVFVGDVGRPDLLE-KAAGVHGSSEKMARKMYRSLQ-QFKNLPDYLQVWPGHGAGSAC-GK
ALGAIPSSTIGYEKRTNW---ALQYD-NEEGFIEALLAGQPEAPSYFSMMKRLNKEGAQQIRS---------
--IAAPLRMAVSIDIVL-EWAKQGIVIDTRPASEFA-KKHIQGVINIPYNK---SFITWAGWLL-DYDRPL-
-YLLASNDVV--EIIVNDLQSIGLDHVVATMEPY-----IDEMAGE--IDSRVMKYEEVTMDKLDVATQSDR
-IYVLDVRSMGEWEEGHIPQ-AKH---VMLGHLQEQAHKIPHDKPILVYCKTGGRSAIAASLLQVHG-FKEV
QSLVG-GYEEWRKQQKLRPARDAK-------
>AFU17786.1/1-478 Metallo-beta-lactamase
MEGIAMLLKYFYDEKLAHASYLVGCQKEGVAIVIDPGRYIEQYIEFAKKERMEIIAAAETHIHADFLSGSRE
LSLLFNVNLYVSDEGDSDWKYQYL-NEGGYNLVREGTEFKIGHIKFNVIHTPGHTPESISFLVTDTSQNNFT
NDKPIGIFTGDFIFVGDIGRPDLLE-TAVGIKDAAQIGAKQLFDSIQ-KIKILPDYLQIWPSHGAGSAC-GK
ALGAIPTSTLGYEKMFNW---AFQCN-DEDNFVSNLLTGQPEPPKYFPLMKNLNKYGPPTRKK---------
--GKNTVIYTI-EELQE-VMRDVQQIVDIRDVECFA-AGHIEKSINIPYNN---SFTTWCGGIL-DYKKET-
-LIILDAEKVKVEEVIRDFESIGFDNIIAFAPSK-----VIQGFQS--LEI----YKEKTSNELYPLIKDES
-VKVIDVRSKKEWDEGHLHD-AIH---ITLGNLLERLDDVPKNCPIVLQCRTGLRSAIAASILQRAG-IKEV
VNLKG-GFLAWKKSGLPYEN-----------
>AJH20286.1/1-478 rhodanese-likedomainprotein [Bacillusmycoides]
-----MLLKYFYDEKLAHASYLVGCQKEGVAIVIDPSRYIEQYIEFAKKEGMEVIAAAETHIHADFLSGSRE
LSLLFNANLYVSDEGDSDWKYQNL-NEGRYNLVREGTEFKVGHIKFNVIHTPGHTPESISFLVTDTSQNNYM
NDKPIGIFTGDFIFVGDIGRPDLLE-IAVGIKDTAKIGAKQLFDSIQ-KIKILPDYLQIWPSHGAGSAC-GK
ALGAIPTSTLGYEKMFNW---AFQCN-DEDNFISNLLTGQPEPPKYFPLMKHLNKYGPPTRKK---------
--RESTAIYII-EELQE-VMRGVQQIVDIRDVECFA-AGHIEKSINIPYNN---SFTTWCGGIL-DYKKET-
-LIILDAENVKVEEVIRDFESIGLDNIIAFAPSK-----VIQRFHS--LEI----YKEKTSNELYPLIKDGS
-VKVIDVRSKKEWDEGHLHD-AIH---ITLGNLLERLDDVPKNCPIVLQCRTGLRSAIAASILQKAD-IKKV
VNLKG-GFLAWKKAGLPYDTFNSKV------
>ABY43553.1/1-478 beta-lactamasedomainprotein [BacillusweihenstephanensisKBAB4]
-----MLLKYFYDEKLAHASYLVGCQKEGVAIVIDPSRYIEQYIEFAKKEGMEVIAAAETHIHADFLSGSRE
LSLLFNANLYVSDEGDSDWKYQNL-NEGRYNLVREGTEFKVGHIKFNVIHTPGHTPESISFLVTDTSQNNYM
NDKPIGIFTGDFIFVGDIGRPDLLE-IAVGIKDTAKIGAKQLFDSIQ-KIKIFPDYLQIWPSHGAGSAC-GK
ALGAIPTSTLGYEKMFNW---AFQCN-DEDNFISNLLTGQPEPPKYFPLMKHLNKYGPPTRKK---------
--REITAIYII-EELQE-VMRGVQQIVDIRDVECFA-AGHIEKSINIPYNN---SFTTWCGGIL-DYKKET-
-LIILDAENVKVEEVIRDFESIGLDNIIAFAPSK-----VIQRFHS--LEI----YKEKTSNELYPLIKDGS
-VKVIDVRSKKEWDEGHLHD-AIH---ITLGNLLERLDDVPKNCPIVLQCRTGLRSAIAASILQKAD-IKKV
VNLKG-GFLTWKKEGLPYTTCNQEI------
>AIW85124.1/1-478 Hydroxyacylglutathionehydrolase [Bacillusweihenstephanensis]
-----MLLKYFYDEKLAHASYLVGCQKEGVAIVIDPSRYIEQYIEFAKKEGMEVIAAAETHIHADFLSGSRE
LSLLFNANLYVSDEGDSDWKYQNL-NEGRYNLVREGTEFKVGHIKFNVIHTPGHTPESISFLVTDTSQNNYM
NDKPIGIFTGDFIFVGDIGRPDLLE-IAVGIKDTAKIGAKQLFDSIQ-KIKILPDYLQIWPSHGAGSTC-GK
ALGAIPTSTLGYEKMFNW---AFQCN-DEDNFISNLLTGQPEPPKYFPLMKHLNKYGPPTRKK---------
--REITAIYIV-EELQE-VMRGVQQIVDIRDVECFA-AGHIEKSINIPYNN---SFTTWCGGIL-DYKKET-
-LIILDAENVKVEEVIRDFESIGLDNIIAFAPSK-----VIQRFHS--LEI----YKEKTSNELYPLIKDGS
-VKVIDVRSKKEWDEGHLHD-AIH---ITLGNLLERLDDVPKNCPIVLQCRTGLRSAIAASILQKAD-IKKV
VNLKG-GFLTWKKEGLPYTTCNQEI------
>AMR06055.1/1-473 Zn-dependenthydrolase_plasmid_ [Bacillusthuringiensis]
-----MLLKYFYDEKLAHASYLVGCQKEGVAIVIDPSRYIEQYIEFAKKEGMEVIAAAETHIHADFLSGSRE
LSNLYHANLYVSDEGDFDWKYQYL-NEGRYQLVSEGTEFKVGHIKFNVIHTPGHTPESISFLVTDTSQNNFT
NDKPIGIFTGDFIFVGDIGRPDLLE-TAVGIKDTAQIGAKQLFDSIQ-KVKILPDYLQIWPSHGAGSAC-GK
ALGAIPTSTLGYEKMFNW---AFQCN-EESDFISTLLTGQPEPPKYFSLMKHLNKYGPPIRKK---------
--RKITTINTV-EELQE-VMRSVQQIVDIRDVESFA-FGHIEKSINIPYNN---SFTTWCGWLL-DYKTET-
-LIILDEEKVKIEEVIRDFESIGLDNIVAFVPLK-----VIKKFDI--LES----YKENTSIELYRHIKDRS
-VKVIDVRSKKEWEEGHLHD-AIH---ITLGNLFEKIDSIPKDCPIVLQCRTGLRSAIAASILQKAG-IKEV
VNLKG-GFLEWKKFGLPYEN-----------
>AKR12539.1/1-473 Zn-dependenthydrolase_plasmid_ [Bacillusthuringiensis]
-----MLLKYFYDEKLAHASYLVGCQKEGVAIVIDPGRYIEQYIEFAKKEGMEVIAAAETHIHADFLSGSRE
LSNLYHANLYVSDEGDCDWKYQYL-NEGRYKLVREGTEFKVGHIKFNVISTPGHTPESISFLVTDTSQNNIT
NDKPIGIFTGDFIFVGDIGRPDLLE-TAVGMKDTAQIGAKQLFDSIQ-KVKILPDYLQIWPSHGAGSAC-GK
ALGAIPTSTLGYEKMFNW---AFQCN-EESDFISTLLTGQPEPPKYFSLMKNLNKYGPPIRKK---------
--RKITAINTV-EELQE-VMRSVQQIVDIRDVESFA-SGHIEKSINIPYNN---SFTTWCGWLL-DYKTET-
-LIILDEEKVKVEEVIRDFESIGLDNIVAFAPLK-----VIKKFDI--LEG----YKEKTSIELYRYIKDRS
-VKVIDVRSKKEWEEGHLHD-AIH---IMLGNLFEKIDSVPKDCPIVLQCRTGLRSAIAASILQKAG-IKEV
VNLKG-GFLEWKKFGLPYEN-----------
>AGG05421.1/1-475 Zn-dependenthydroxyacylglutathionehydrolase
-----MLLKYFYDEKLAHASYLVGCQKEGVAIVIDPGRYIEQYIEFAKKEGMEVIAAAETHIHADFLSGARE
LSNLYHANLYVSNEGDCDWKYQYL-KEGRYKLVNEGTEFKVGHIKFNVIHTPGHTPESISFLVTDTSQNNFT
NDKPIGIFTGDFIFVGDIGRPDLLE-TAVGMKDTAQIGAKQLFDSIQ-KVKILPDYLQIWPSHGAGSAC-GK
ALGAIPTSTLGYEKMFNW---AFQCN-EESDFISTLLTGQPEPPKYFSLMKNLNKYGPPIRKK---------
--RTITAINTV-EELQE-VMRSVQQIVDIRDVESFA-SGHIEKSINIPYNN---SLTTWCGWLL-DYKTET-
-LIILDEEKVKVEEVIRDFESIGLDNIVAFAPLK-----VIKKFDI--LES----YKEKTSIELYRHIKDRS
-VKVIDVRSKKEWEEGHLHD-AIH---ITLGNLFEKIDSIPKDCPIVLQCRTGLRSAIAASILQKAG-IKEV
VNLKG-GFLEWKKFGLPYDNKI---------
>AJH07457.1/1-478 metallo-beta-lactamasesuperfamilyprotein [BacillusthuringiensisHD1002]
-----MLLKYFYDEKLAHASYLVGCQKEGVAIVIDPGRYIEQYIEFAKKEGMEVIAAAETHIHADFLSGSRE
LSNLYHANLYVSDEGDCDWKYQYL-NEGRYKLVREGTEFKVGHIKFNVIHTPGHTPESISFLVTDTSQNNYT
NDKPIGIFTGDFIFVGDIGRPDLLE-TAVGMKDTAKIGAKQLFDSIQ-KIKILPDYLQIWPSHGAGSAC-GK
ALGAIPTSTLGYEKMFNW---AFQCN-EESDFISTLLTGQPEPPKYFSLMKNLNKYGPPIRKK---------
--RKSNAINTV-EELQE-ILKSVHQIVDIRDVESFA-AGHIEKSINIPYNN---SFTTWCGWLL-DYKTET-
-LIILDEEKVKVEAIIREFESIGLDNIIAFAPLK-----VIQRLDR--FES----YKEKTSIELYPHIKGGS
-VKVIDVRSKKEWEEGHLHD-AIH---ITLGNLFEQLDYIPKDCPIVLQCRTGLRSAIAASILQRAG-IKEV
VNLKG-GFLAWKKERLPYTTSNLNV------
>AGE79334.1/1-478 Metallo-beta-lactamase
-----MLLKYFYDEKLAHASYLVGCQKEGVAIVIDPSRYIEQYIEFAKKEGMEVIAAAETHIHADFLSGSRE
LSTLYHANLYVSDEGDCDWKYQYL-NEGRYKLVREGTEFKVGHIKFNVIHTPGHTPESISFLITDTSQNNYT
NDKPIGIFTGDFIFVGDIGRPDLLE-TAVGIKDTAKIGAKQLFNSIQ-KIKILPDYLQIWPSHGAGSAC-GK
ALGAIPTSTLGYEKMFNW---AFQCN-EESDFISTLLTGQPEPPKYFSLMKNLNKYGPPIRKK---------
--RKSTAINTV-EELQE-ILKSVHQIVDIRDVESFA-AGHIEKSINIPYNN---SFTTWCGWLL-DYKKET-
-LIILDEEKVKVEAVIREFESIGLDNIIAFAPLK-----VIQRLDR--FES----YKEKTSIELYPHIKGGS
-VKVIDVRSKKEWEEGHLHD-AIH---ITLGNLFEQLDYIPKDFPIVLQCRTGLRSAIAASILQRAG-IKEV
VNLKG-GFLAWKKEKLPYTTSNLNV------
>EEK49737.1/1-483 Metallo-beta-lactamase
MEGIAMLLKYFYDEKLAHASYLVGCQKEGVAIVIDPSRYIEQYIEFAKKEGMEVIAAAETHIHADFLSGSRE
LSNLYHANLYVSDEGDCDWKYQYL-NEGRYKLVREGTEFKVGHIKFNVIHTPGHTPESISFLVTDTSQNNYT
NDKPIGIFTGDFIFVGDIGRPDLLE-TAVGIKDTAKIGAKQLFDSIQ-KIKILPDYLQIWPSHGAGSAC-GK
ALGAIPTSTLGYEKMFNW---AFRCN-EESDFISTLLTGQPEPPKYFSLMKNLNKYGPPIRKK---------
--RKSTAINTV-EELQE-ILKSVHQIVDIRDVESFA-AGHIEKSINIPYNN---SFTTWCGWLL-DYKKET-
-LIILDEEKVKVEAVIREFESIGLDNIIAFAPLK-----VIQRLDR--FES----YKEKTSIELYPHIKGGS
-VKVIDVRSKKEWEEGHLHD-AIH---ITLGNLFEQLDYIPKDFPIVLQCRTGLRSAIAASILQRAG-IKEV
VNLKG-GFLAWKEEGLPYTTSNLNV------
>AAP10445.1/1-478 Hydroxyacylglutathionehydrolase [BacilluscereusATCC14579]
-----MLLKYFYDEKLAHASYLVGCQKEGVAIVIDPSRYIEQYIEFAKKEGMEVIAAAETHIHADFLSGSRE
LSNLYHVNLYVSDEGDCDWKYQYL-NEGRYKLVREGTEFKVGHIKFNVIHTPGHTPESISFLVTDTSQNNYT
NDKPIGIFTGDFIFVGDIGRPDLLE-TAVGIKDTAKIGAKQLFDSIQ-KIKILPDYLQIWPSHGAGSAC-GK
ALGAIPTSTLGYEKMFNW---AFRCN-EESDFISPLLTGQPEPPKYFSLMKNLNKYGPPIRKK---------
--RKSTAINTV-EELQE-ILKSVYQIVDIRDVESFA-AGHIEKSINIPYNN---SFTTWCGWLL-DYKKET-
-LIILDEEKVKVEAVIREFESIGLDNIIAFAPLK-----VIQRLDR--FES----YKEKTSIELYPHIKGGS
-VKVIDVRSKKEWEEGHLHD-AIH---ITLGNLFEQLDYIPKDFPIVLQCRTGLRSAIAASILQRAG-IKEV
VNLKG-GFLAWKEEGLPYTTCNLNV------
>ADH07994.1/1-478 hydroxyacylglutathionehydrolase [BacillusthuringiensisBMB171]
-----MLLKYFYDEKLAHASYLVGCQKEGVAIVIDPSRYIEQYIEFAKKEGMEVIAAAETHIHADFLSGSRE
LSNLYHVNLYVSDEGDCDWKYQYL-NEGRYKLVREGTEFKVGHIKFNVIHTPGHTPESISFLVTDTSQNNYT
NDKPIGIFTGDFIFVGDIGRPDLLE-TAVGIKDTAKIGAKQLFDSIQ-KIKILPDYLQIWPSHGAGSAC-GK
ALGAIPTSTLGYEKMFNW---AFRCN-EESDFISTLLTGQPEPPKYFSLMKNLNKYGPPIRKK---------
--RKSTAINTV-EELQE-ILKSVYQIVDIRDVESFA-AGHIEKSINIPYNN---SFTTWCGWLL-DYKKET-
-LIILDEEKVKVEAVIREFESIGLDNIIAFAPLK-----VIQRLDR--FES----YKEKTSIELYPHIKAGS
-VKVIDVRSKKEWEEGHLHD-AIH---ITLGNLFEQLDYIPKDFPIVLQCRTGLRSAIAASILQRAG-IKEV
VNLKG-GFLAWKEEGLPYTTCNLNV------
>ALZ60712.1/1-478 putativepolyketidebiosynthesiszinc-dependenthydrolaseBaeB [Bacilluscereus]
-----MLLKYFYDEKLAHASYLVGCQKEGVAIVIDPSRYIEQYIEFAKKEGMEVIAAAETHIHADFLSGSRE
LSNLYHVNLYVSDEGDCDWKYQYL-NEGRYKLVREGTEFKVGHIKFNVIHTPGHTPESISFLVTDTSQNNYT
NDKPIGIFTGDFIFVGDIGRPDLLE-TAVGIKDTAKIGAKQLFDSIQ-KIKILPDYLQIWPSHGAGSAC-GK
ALGAIPTSTLGYEKMFNW---AFRCN-EESDFISTLLTGQPEPPKYFSLMKNLNKYGPPIRKK---------
--RKSTAINTV-EELQE-ILKSVYQIVDIRDVESFA-AGHIEKSINIPYNN---SFTTWCGWLL-DYKKET-
-LIILDEEKVKVEAVIREFESIGLDNIIAFAPLK-----VIQRLDR--FES----YKEKTSIELYPHIKAGS
-VKVIDVRSKKEWEEGHLHD-AIH---ITLGNLFEQLDYIPKDFPIVLQCRTGLRSAIAASILQRAG-IKEV
VNLKG-GFLAWKEGGLPYTTCNLNV------
>BAR83254.1/1-478 metallo-beta-lactamase
-----MLLKYFYDEKLAHASYLVGCQKEGVAIVIDPSRYIEQYIEFAKKEGMEVIAAAETHIHADFLSGSRE
LSNLYHANLYVSDEGDCDWKYQYL-NEGRYKLVREDTEFKVGHIKFNVIHTPGHTPESISFLVTDTSQNNYT
NDKPIGIFTGDFIFVGDIGRPDLLE-TAVGIKDTAKIGAKQLFDSIQ-KIKILPDYLQIWPSHGAGSAC-GK
ALGAIPTSTLGYEKMFNW---AFRCN-EESDFISTLLTGQPEPPKYFSLMKNLNKYGPPIRKK---------
--RKSTAINTV-EELQE-ILKSVYQIVDIRDVESFA-AGHIEKSINIPYNN---SFTTWCGWLL-DYKKET-
-LIILDEEKVKVEAVIREFESIGLENIIAFAPLK-----VIQRLDR--FES----YKEKTSIELYPHIKGGS
-VKVIDVRSKKEWEEGHLHD-AIH---ITLGNLFEQLDYIPKDFPIVLQCRTGLRSAIAASILQRAG-IKEV
VNLKG-GFLAWKEEGLPYTTCNLNV------
>ACK61058.1/1-478 hydroxyacylglutathionehydrolase [BacilluscereusB4264]
-----MLLKYFYDEKLAHASYLVGCQKEGVAIVIDPSRYIEQYIEFAKKEGMEVIAAAETHIHADFLSGSRE
LSNLYHANLYVSDEGDCDWKYQYL-NEGRYKLVREGTEFKVGHIKFNVIHTPGHTPESISFLVTDTSQNNYT
NDKPIGIFTGDFIFVGDIGRPDLLE-TAVGIKDTAKIGAKQLFDSIQ-KIKILPDYLQIWPSHGAGSAC-GK
ALGAIPTSTLGYEKMFNW---AFRCN-EESDFISTLLTGQPEPPKYFSLMKNLNKYGPPIRKK---------
--RKSTAINTV-EELQE-ILKSVYQIVDIRDVESFA-AGHIEKSINIPYNN---SFTTWCGWLL-DYKKET-
-LIILDEEKVKVEAVIREFESIGLDNIIAFAPLK-----VIQRLDR--FES----YKEKTSIELYPHIKGGS
-VKVIDVRSKKEWEEGHLHD-AIH---ITLGNLFEQLDYIPKDFPIVLQCRTGLRSAIAASILQRAG-IKEV
VNLKG-GFLAWKEEGLPYTTCNLKV------
>AKR36451.1/1-478 Zn-dependenthydrolase [Bacillusthuringiensisserovarindiana]
-----MLLKYFYDEKLAHASYLVGCQKEGVAIVIDPSRYIEQYIEFAKKEGMEVIAAAETHIHADFLSGSRE
LSNLYHANLYVSDEGDCDWKYQYL-NEGRYKLVREGTEFKVGHIKFNVIHTPGHTPESISFLVTDTSQNNYT
NDKPIGIFTGDFIFVGDIGRPDLLE-TAVGIKDTAKIGAKQLFDSIQ-KIKILPDYLQIWPSHGAGSAC-GK
ALGAIPTSTLGYEKMFNW---AFRCN-EESDFISTLLRGQPEPPKYFSLMKNLNKYGPPIRKK---------
--RKSTAINTV-EELQE-ILKSVYQIVDIRDVESFA-AGHIEKSINIPYNN---SFTTWCGWLL-DYKKET-
-LIILDEEKVKVEAVIREFESIGLDNIIAFAPLK-----VIQRLDR--FES----YKEKTSIELYPHIKGGS
-VKVIDVRSKKEWEEGHLHD-AIH---ITLGNLFEQLDYIPKDFPIVLQCRTGLRSAIAASILQRAG-IKEV
VNLKG-GFLAWKEEGLPYTTCNLNV------
>AKE17830.1/1-478 Zn-dependenthydroxyacylglutathionehydrolase
-----MLLKYFYDEKLAHASYLVGCQKEGVAIVIDPSRYIEQYIEFAKKEGMEVIAAAETHIHADFLSGSRE
LSNLYHANLYVSDEGDCDWKYQYL-NEGRYKLVREGTEFKVGHIKFNVIHTPGHTPESISFLVTDTSQNNYT
NDKPIGIFTGDFIFVGDIGRPDLLE-TAVGIKDTAKIGAKQLFDSIQ-KIKILPDYLQIWPSHGAGSAC-GK
ALGAIPTSTLGYEKMFNW---AFRCN-EESDFISTLLTGQPEPPKYFSLMKNLNKYGPPIRKK---------
--RKSTAINTV-EELQE-ILKSVYQIVDIRDVESFA-AGHIEKSINIPYNN---YFTTWCGWLL-DYKKET-
-LIILDEEKVKVEAVIREFESIGLDNIIAFAPLK-----VIQRLDR--FES----YKEKTSIELYPHIKGGS
-VKVIDVRSKKEWEEGHLHD-AIH---ITLGNLFEQLDYIPKDFPIVLQCRTGLRSAIAASILQRAG-IKEV
VNLKG-GFLAWKEEGLPYTTCNLNV------
>AHX19529.1/1-478 Zn-dependenthydrolase [Bacillusbombysepticusstr.Wang]
-----MLLKYFYDEKLAHASYLVGCQKEGVAIVIDPSRYIEQYIEFAKKEGMEVIAAAETHIHADFLSGSRE
LSNLYHANLYVSDEGDCDWKYQYL-NEGRYKLVREGTEFKVGHIKFNVIHTPGHTPESISFLVTDTSQNNYT
NDKPIGIFTGDFIFVGDIGRPDLLE-TAVGIKDTAKIGAKQLFDSIQ-KIKILPDYLQIWPSHGAGSAC-GK
ALGAIPTSTLGYEKMFNW---AFRCN-EESDFISTLLTGQPEPPKYFSLMKNLNKYGPPIRKK---------
--RKSTAINTV-EELQE-ILKSVYQIVDIRDVESFA-AGHIEKSINIPYNN---SFTTWCGWLL-DYKKET-
-LIILDEEKVKVEAVIREFESIGLDNIIAFAPLK-----VIQRLDR--FES----YKEKTSIELYPHIKGGS
-VKVIDVRSKKEWEEGHLHD-AIH---ITLGNLFEQLDYIPKDFPIVLQCRTGLRSAIAASILQRAG-IKEV
VNLKG-GFLAWKEEGLPYTTCNLNV------
>ALQ68122.1/1-478 Zn-dependenthydrolase [Bacillusthuringiensis]
-----MLLKYFYDEKLAHASYLVGCQKEGVAIVIDPGRYIEQYIEFAKKEGMEVIAAAETHIHADFLSGSRE
LSTLYHANLYVSDEGDCDWKYQYL-NEGRYKLVREGSEFKVGHIKFNVMHTPGHTPESISFLVTDTSQNNYT
NDKPIGIFTGDFIFVGDIGRPDLLE-TAVGMKDTAKIGAKQLFNSIQ-KIKILPDYLQIWPSHGAGSAC-GK
ALGAIPTSTLGYEKMFNW---AFQFN-EESDFVSTLLTGQPEPPKYFSLMKDLNKYGPPIRKK---------
--REVFAIKTV-KELQE-VMRSVQQIVDIRDVESFA-SGHIEKSINIPYNN---SFTTWCGWLL-DYKTET-
-IIILDEEKVRVEEVIRDFESIGLDNIIAFAPLQ-----VIQRLDR--FES----YKEKTSIELYPHIKDGS
-VKVIDVRSKKEWEEGHLYD-AIH---IPLGNLFKQLDCIPKDCPIVLQCRTGLRSAIAASIIQRAG-IKEV
VNLKG-GFLAWKKEELPYTTCNLNV------
>AJH75740.1/1-474 rhodanese-likedomainprotein [BacilluscereusATCC4342]
-----MLLKYFYDEKLAHASYLVGCQKEGVAIVIDPGRYIEQYIEFAKKEGMEVIAAAETHIHADFLSGSRE
LSTLYHANLYVSDEGDCDWKYQYL-NESRYKLVREGSEFKVGHIKFNVMHTPGHTPESISFLVTDTSQNNYT
NDKPIGIFTGDFIFVGDIGRPDLLE-TAIGMKDTAKIGAKQLFNSIQ-KIKILPDYLQIWPSHGAGSAC-GK
ALGAIPTSTLGYEKMFNW---AFQCN-EESDFVSTLLKGQPEPPKYFSLMKDLNKYGPPIRKK---------
--REVFAIKTV-KELQE-VMRGVQQIVDIRDVESFA-SGHIEKSINIPYNN---SFTTWCGWLL-DYKTET-
-IIILDEEKVRVEEVIRDFESIGLDNIIAFAPLQ-----VIQRLDR--FES----YKEKTSIELYPHIKDGS
-VKVIDVRSKKEWEEGHLYN-AIH---IPLGNLVKQLDCIPKDCPIVLQCRTGLRSAIAASILQRAG-IKEV
VNLKG-GFLAWKKEELPYTTL----------
>ALL23989.1/1-478 Zn-dependenthydrolase [Bacillusthuringiensis]
-----MLLKYFYDEKLAHASYLVGCQKEGVAIVIDPGRYIEQYIEFAKKEGMEVIAAAETHIHADFLSGSRE
LSTLYHANLYVSDEGDCDWKYQYL-NESRYKLVREGSEFKVGHIKFNVMHTPGHTPESISFLVTDTSQNNYT
NDKPIGIFTGDFIFVGDIGRPDLLE-TAIGMKDTAKIGAKQLFNSIQ-KIKTLPDYLQIWPSHGAGSAC-GK
ALGAIPTSTLGYEKMFNW---AFQCN-EESDFVSTLLTGQPEPPKYFSLMKDLNKYGPPIRKK---------
--REVFAIKTV-KELQE-VMRGVQQIVDIRDVESFA-SGHIEKSINIPYNN---SFTTWCGWLL-DYKTET-
-IIILDEEKVRVEEVIRDFESIGLDNIIAFAPLQ-----VIQRLDR--FES----YKEKTSIELYPHIKDGS
-VKVIDVRSKKEWEEGHLYN-AIH---IPLGNLFKQLDCIPKDYPIVLQCRTGLRSAIAASILQRAG-IKEV
VNLKG-GFLAWKKEELPYTTCNLNV------
>AFQ12313.1/1-476 metallo-beta-lactamase
-----MLLKYFYDEKLAHASYLVGCQKEGVAIVIDPGRYIEQYIAFAKKEGMEVIAAAETHIHADFLSGSRE
LSTLYHANLYVSDEGD--WKYQYL-NEGRYNLVREGTEFKVGHIKFNVIHTPGHTPESISFLVTDTSQNNYT
NDKPIGIFTGDCIFVGDIGRPDLLE-TAVGMKDTAKIGAKQLFDSIK-KIKTLPDYLQIWPSHGAGSAC-GK
ALGAIPTSTLGYEKMFNW---AFQCN-EESDFVSTLLTGQPEPPRYFSLMKNLNKYGPPIRKK---------
--REVFAIKTV-EELQK-VMRSVQQIVDIRDVESFA-SGHMEKSINIPYNN---SFTTWCGWLL-DYKTET-
-LIILDEEKVRVEEVIRDFESIGLDNIIAFAPLQ-----VIQRLDR--FES----YKEKTPIELYPHIKDES
-VKVIDVRSKKEWEEGHLYD-AIH---IPLGNLFKQLECIPKGCPIVLQCRTGLRSAIAASILQRVG-IKEV
VNLKG-GFLAWKKEELPYTICNLNV------
>ACK94744.1/1-478 hydroxyacylglutathionehydrolase [BacilluscereusG9842]
-----MLLKYFYDEKLAHASYLVGCQKEGVAIVIDPGRYIEQYIDFAKKEGMEVIAAAETHIHADFLSGSRE
LSTLYHTNLYVSDEGDCDWKYQYL-NEGRYNLVREGTEFKVGHIKFNVIHTPGHTPESISFLVTDTSQNNYT
NDKPIGIFTGDFIFVGDIGRPDLLE-TAVGMKDTAKIGAKQLFDSIQ-KIKTLPDYLQIWPSHGAGSAC-GK
ALGAIPTSTLGYEKMFNW---AFQCN-EESDFVSTLLTGQPEPPRYFSLMKNLNKYGPPIRKK---------
--REVTTINTI-EKLQE-AMRNVQQIVDIRDVESFA-SGHIEKSINIPYNN---SFTTWCGWLL-DYKTET-
-LIILDEEKVRVEEVIRDFESIGLDNSIAFAPLQ-----VIKRLDR--FES----YKEKTSIELYPHIKDGS
-VKVIDVRSKKEWEEGHLYD-AIH---IPLGNLFKQLDCIPKDCPIVLQCRTGLRSAIAASILQRAG-IKEV
VNLKG-GFLAWKKERLPYTTSNLNV------
>ADK05148.1/1-478 hydroxyacylglutathionehydrolase [Bacilluscereusbiovaranthracisstr.CI]
-----MLLKYFYDEKLAHASYLVGCQKEGVAIVIDPGRYIEQYIEFAKKEGMEVTAAAETHIHADFLSGSRE
LSILYHANLYISDEGDCDWKYQYL-NEGQYNLVREGTEFKVGHIKFSVIHTPGHTPESISFLVTDTSQNNYT
NDKPIGIFTGDFIFVGDIGRPDLLE-TAVGMKDTAKIGAKQLFDSIQ-KIKTLPDYLQIWPSHGAGSAC-GK
ALGAIPTSTLGYEKMFNW---AFQCN-EESDFISTLLTGQPEPPRYFSLMKNLNKYGPPIRKK---------
--REIFAIKTV-EELQE-VMRSVQQIVDIRDVESFA-SGHIEKSINIPYNN---SFTTWCGWLL-DYKTET-
-LIILDEEKVRVEEVIRDFESIGLDNIIAFAPLQ-----VIQRLDR--FES----YKEKTSIELYPHIKDGR
-VKVIDVRSKKEWDEGHLHD-AIH---IPLGNLLKQLDCIPKDCPIVLQCRTGLRSAIAASILQRAG-IKGV
VNLKG-GFLAWKKEELPYITCSFNV------
>AJH87313.1/1-484 rhodanese-likedomainprotein [Bacillusanthracis]
-----MLLKYFYDEKLAHASYLVGCQKEGVAIVIDPGRYIEQYIDFAKKEGMEVIAAAETHIHADFLSGSRE
LSTLYHTNLYVSDEGDCDWKYQYL-NEGRYNLVREGTEFKVGHIKFNVIHTPGHTPESISFLVTDTSQNNYT
NDKPIGIFTGDFIFVGDIGRPDLLE-TAVGMKDTAKIGAKQLFDSIQ-KIKTLPDYLQIWPSHGAGSAC-GK
ALGAIPTSTLGYEKMFNW---AFQCN-EESDFISTLLAGQPEPPRYFSLMKNLNKYGPPIRKK---------
--REIFAIKTV-EELQE-VMRSVQQIVDIRDGESFA-SGHIEKSINIPYNN---SFTTWCGWLL-DYKTET-
-LIILDEEKVRVEEVIRDFESIGLDNIIAFAPLQ-----VIQRLDR--FES----YKEKTSIELYPHIKDGR
-VKVIDVRSKKEWDEGHLHD-AIH---IPLGNLLKQLDCIPKDCPIVLQCRTGLRSAIAASILQRAG-IKEV
VNLKG-GFLAWNKEELPYTTCNLNVEGNNFY
>AJI38843.1/1-484 rhodanese-likedomainprotein [Bacillusanthracis]
-----MLLKYFYDEKLAHASYLVGCQKEGVAIVIDPGRYIEQYIDFAKKEGMEVIAAAETHIHADFLSGSRE
LSTLYHTNLYVSDEGDCDWKYQYL-NEGRYNLVREGTEFKVGHIKFNVIHTPGHTPESISFLVTDTSQNNYT
NDKPIRIFTGDFIFVGDIGRPDLLE-TAVGMKDTAKIGAKQLFDSIQ-KIKTLPDYLQIWPSHGAGSAC-GK
ALGAIPTSTLGYEKMFNW---AFQCN-EESDFISTLLAGQPEPPRYFSLMKNLNKYGPPIRKK---------
--REIFAIKTV-EELQE-VMRSVQQIVDIRDGESFA-SGHIEKSINIPCNN---SFTTWCGWLL-DYKTET-
-LIILDEEKVRVEEVIRDFESIGLDNIIAFAPLQ-----VIQRLDR--FES----YKEKTSIELYPHIKDGR
-VKVIDVRSKKEWDEGHLHD-AIH---IPLGNLLKQLDCIPKDCPIVLQCRTGLRSAIAASILQRAG-IKEV
VNLKG-GFLAWNKEELPYTTCNLNVEGNNFY
>AJH94445.1/1-484 rhodanese-likedomainprotein [Bacillusanthracis]
-----MLLKYFYDEKLAHASYLVGCQKEGVAIVIDPGRYIEQYIDFAKKEGMEVIAAAETHIHADFLSGSRE
LSTLYHTNLYVSDEGDCDWKYQYL-NEGRYNLVREGTEFKVGHIKFNVIHTPGHTPESISFLVTDTSQNNYT
NDKPIGIFTGDFIFVGDIGRPDLLE-TAVGMKDTAKIGAKQLFDSIQ-KIKTLPDYLQIWPSHGAGSAC-GK
ALGAIPTSTLGYEKMFNW---AFQCN-EESDFISTLLAGQPEPPRYFSLMKNLNKYGPPIRKK---------
--REIFAIKTV-EELQE-VMRSVQQIVDIRDGESFA-SGHIEKSINIPCNN---SFTTWCGWLL-DYKTET-
-LIILDEEKVRVEEVIRDFESIGLDNIIAFAPLQ-----VIQRLDR--FES----YKEKTSIELYPHIKDGR
-VKVIDVRSKKEWDEGHLHD-AIH---IPLGNLLKQLDCIPKDCPIVLQCRTGLRSAIAASILQRAG-IKEV
VNLKG-GFLAWNKEELPYTTCNLNVEGNNFY
>AJI33691.1/1-478 rhodanese-likedomainprotein [Bacillusthuringiensis]
-----MLLKYFYDEKLAHASYLVGCQKEGVAIVIDPGRYIEQYIEFAKKEGMEVIAAAETHIHADFLSGSRE
LSTLYHANLYVSDVGNCDWIYQYL-NEGQYNLVREGTEFKVGHIKFNVIHTPGHTPESISFLVTDTSQNNYT
NDKPIGIFTGDFIFVGDIGRPDLLE-TAVGMKDTAKIGAKQLFDSIQ-KIKTLPDYLQIWPSHGAGSAC-GK
ALGAIPTSTLGYEKMFNW---AFQCN-EESDFISTLLTGQPEPPRYFSLMKNLNKYGPPIRKK---------
--REIFAIKTV-EELQE-VMRSVQQIVDIRDVESFA-SGHIEKSINIPYNN---SFTTWCGWLL-DYKTET-
-LIILDEEKVRVEEVIRDFESIGLDNIIAFAPLQ-----VIQRLDR--FES----YKEKTSIELYPHIKDGR
-VKVIDVRSKKEWDEGHLHD-AIH---IPLGNLLKQLDCIPKDCPIVLQCRTGLRSAIAASILQRAG-IKEV
VNLKG-GFLAWNKEELPYTTCNLNV------
>ACK91054.1/1-478 metallo-beta-lactamase
-----MLLKYFYDEKLAHASYLVGCQKEGVAIVIDPGRYIEQYIEFAKKEGMEVIAAAETHIHADFLSGSRE
LSTLYHANLYVSDVGDCNWKYQYL-NEGQYNLVREGTEFKVGHIKFNVIHTPGHTPESISFLVTDTSQNNYT
NDKPIGIFTGDFIFVGDIGRPDLLE-TAVGMKDTAKIGAKQLFDSIQ-KIKTLPDYLQIWPSHGAGSAC-GK
ALGAIPTSTLGYEKMFNW---AFQCN-EESDFISTLLTGQPEPPRYFSLMKNLNKYGPPIRKK---------
--REIFAIKTV-EELQG-VMRSVQQIVDIRDVESFA-SGHIEKSINIPYNN---SFTTWCGWLL-DYKTET-
-LIILDEEKVRVEEVIRDFESIGLDNIIAFAPLQ-----VIQRLDR--FES----YKEKTSIELYPHIKDGR
-VKVIDVRSKKEWDEGHLHD-AIH---IPLGNLLKQLDCIPKDCPIVLQCRTGLRSAIAASILQRAG-IKEV
VNLKG-GFLAWNKEELPYTTCNLNV------
>AJH81288.1/1-478 rhodanese-likedomainprotein [Bacillusthuringiensis]
-----MLLKYFYDEKLAHASYLVGCQKEGVAIVIDPGRYIEQYIEFAKKEGMEVIAAAETHIHADFLSGSRE
LATLYHANLYVSDVGDCDWKYQYL-NEGQYNLVREGTEFKVGHIKFNVIHTPGHTPESISFLVTDTSQNNYT
NDKPIGIFTGDFIFVGDIGRPDLLE-TAVGMKDTAKIGAKQLFDSIQ-KIKTLPDYLQIWPSHGAGSAC-GK
ALGAIPTSTLGYEKMFNW---AFQCN-EESDFISTLLTGQPEPPRYFSLMKNLNKYGPPIRKK---------
--REIFAIKTV-EELQE-VMRSVQQIVDIRDVESFA-SGHIEKSINIPYNN---SFTTWCGWLL-DYKTET-
-LIILDEEKVRVEEVIRDFESIGLDNIIAFAPLQ-----VIQRLDR--FES----YKEKTSIELYPHIKDGR
-VKVIDVRSKKEWDEGHLHD-AIH---IPLGNLLKQLDCIPKDCPIVLQCRTGLRSAIAASILQRAG-IKEV
VNLKG-GFLAWNKEELPYTTCNLNV------
>AJI28643.1/1-478 rhodanese-likedomainprotein [BacilluscereusE33L]
-----MLLKYFYDEKLAHASYLVGCQKEGVAIVIDPGRYIEQYIEFAKKEGMEVIAAAETHIHADFLSGSRE
LSTLYHANLYVSDVGDCDWKYQYL-NEGQYNLVREGTEFKVGHIKFNVIHTPGHTPESISFLVTDTSQNNYT
NDKPIGIFTGDFIFVGDIGRPDLLE-TAVGMKDTAKIGAKQLFDSIQ-KIKTLPDYLQIWPSHGAGSAC-GK
ALGAIPTSTLGYEKMFNW---AFQCN-EESDFISTLLTGQPEPPRYFSLMKNLNKYGPPIRKK---------
--REIFAIKTV-EELQE-VMRSVQQIVDIRDVEIFA-SGHIEKSINIPYNN---SFTTWCGWLL-DYKTET-
-LIILDEEKVRVEEVIRDFESIGLDNIIAFAPLQ-----VIQRLDR--FES----YKEKTSIELYPHIKDGR
-VKVIDVRSKKEWDEGHLHD-AIH---IPLGNLLKQLDCIPKDCPIVLQCRTGLRSAIAASILQRAG-IKEV
VNLKG-GFLAWNKEELPYTTCNLNV------
>AJH64577.1/1-478 rhodanese-likedomainprotein [Bacilluscereus]
-----MLLKYFYDEKLAHASYLVGCQKEGVAIVIDPGRYIEQYIEFAKKEGMEVIAAAETHIHADFLSGSRE
LSTLYHANLYVSDVGDCDWKYQYL-NEGQYNLVREGTEFKVGHIKFNVIHTPGHTPESISFLVTDTSQNNYT
NDKPIGIFTGDFIFVGDIGRPDLLE-TAVGMKDTAKIGAKQLFDSIQ-KIKTLPDYLQIWPSHGAGSAC-GK
ALGAIPTSTLGYEKMFNW---AFQCN-EESDFISTLLTGQPEPPRYFSLMKNLNKYGPPIRKK---------
--REIFAIKTV-EELQE-VMRSVQQIVDIRDVESFA-SGHIEKSINIPYNN---SFTTWCGWLL-DYKTET-
-LIILDEEKVRVEEVIRDFESIGLDNIIAFAPLQ-----VIQRLDR--FES----YKEKTSIELYPHIKDGR
-VKVIDVRSKKEWDEGHLHD-AIH---IPLGNLLKQLDCIPKDCPIVLQCRTGLRSAIAASILQRAG-IKEV
VNLKG-GFLAWNKEELPYTTCNLNV------
>ADY60093.1/1-478 Rhodanese-likeprotein [RubinisphaerabrasiliensisDSM5305]
-----MLLKYFYDDPLAHASYLVGCQKSQTAIIIDPARHIEPYLEMASKHGLKIAAVAETHIHADFVSGARE
LAERVGAKLYLSDEGPAEWKYEYL-DGYDHQLLRQDNSFYIGKVRFDVLHTPGHTPESLSFLLTDEGGG---
ASEPMGIFTGDFVFVGSIGRPDLLE-EAAGMADTAEPGARDLYHSIQ-RFRDLPDFLQVWPAHGAGSAC-GK
GLGAVPSSTVGYEKLFNP---ALQFS-KEQEFVDYILDDQPDAPRYFALMKRVNKEGPRLLGA---------
--NHQHSMLSI-DQLST-AVEQGN-VVDLRPSKQFA-EAHVPGTLNIPLP----MLASWAGWLL-DYDKPT-
-WLIADADDV--ETAARILHEIGVEQIEGAFEVDH----LSQSGLA--NES----YKTGSPAELQEQIESGQ
-LRLIDVRSQAEWDEGHIAQ-AEH---YFLGRLPENTAQLDPQSTWAVQCRSGARSSIAASVLQSAG-IKDV
VNVTG-GITAWEKAGLPTVTESSPSSEAVQS
>ADB15150.1/1-465 beta-lactamasedomainprotein [PirellulastaleyiDSM6068]
-----MLLKYFYDTGLAHASYMIGCQRSGEAIIIDPSRSVDQYLEAAKAEGLKIVGAAETHIHADFVSGARE
LAHRVGAKLYLSDEGTADWKYQNL-EGLSAQLVKHHDKFYVGRVKLEVLHTPGHTPESISFLLTDEGGG---
ASQPIGIFTGDFVFVGSIGRPDLLE-TAAGMMGTAEVGARQLYHSML-AFLELPDHLQVWPAHGAGSAC-GK
GLGAIPSSTVGYEKLINP---ALQFR-DEQKFVDYILADQPETPFYFAVMKRVNKVGPAPLSS---------
----LPPVAPI-DPSQLATLATRELVVDTAAAKEFG-EHHVAGTINIPTA----MLQQWAGFLV-NYEKPV-
-YFITTAEAL--PAQLRALRSIGIDNVAGYFESS-----QTTDYRQ---AS----YSTIPPAELQAAIESGK
-LRLIDVRAKTEFDDYRIAG-AEH---HFLGRLFRELTTIARDKPLVTQCLGGGRSAIAASILEREG-FS-V
INMQG-GIRAWQQAGLPTVQS----------
>AIG28391.1/1-481 putativepolyketidebiosynthesiszinc-dependenthydrolaseBaeB [BrevibacilluslaterosporusLMG15441]
-----MLLRYFYHEPLAQASYLVGCQRTGEAVVIDPQRDITAYLRIAQQEGLRIVGALETHIHADFVSGARE
IAHRTQATLYLSGEGGPDWQYAGL-DGVAHQIIHEGDTLSVGNLRLEVMHTPGHTPESLSFLLKDYGLA---
GSQPIGVFTGDFVFVGDVGRPDLLE-KAAGQIGTAEVGARQMYQSLQ-RFKEWEDYLQIWPGHGAGSAC-GK
ALGAVPSSTVGYEKRYNP---ALAFT-EEEKFVTWLLNGQPEPPRYFSRMKQVNKQGAALIAD---------
-IPLPKEIQMNQEVLQD-ILASDAILLDTRLASVFA-QSHLSGSLSIPHQR---SFCTWAGWLI-DEQSPL-
-YVLGNKEDH--QQILSDLRAVGIDHVLAMGDSNEIQK-NIDLSPL--LKD----MKEMDVMTATSLVYQQD
-VTLIDVRNSSEWLEGHLPH-AVH---IPLGSLHKRLDEIPKDKPILVQCRSGARSAIAVSLLESKG-FENL
INLEG-GILAWNQAGLETINNPANVTI----
>AMQ20867.1/1-469 Zn-dependenthydrolase [Geobacillussp.JS12]
-----MLFRSFFNEQLAHMSYLIGCQRTGEAIVIDPGRNVDQYIGTAKKEGMRIVAAAETHIHADFVSGAKE
LAKRCGAKLYLSDEGDENWKYQYL-DEVNHELVREGSVFTVGHVEFKVLHTPGHTPEHVSFLLTDRGGG---
STEPVGIFTGDFVFVGDVGRPDLLE-KAAGVVGTADVGARRMFQSLK-KFKALPDYLQVWPAHGAGSAC-GK
ALGAVPFSTVGYEKRTNW---ALKIE-DEEEFVKQLLAGQPEPPKYFAMMKQVNKMGPEYLNE---------
--EEVPALSTR-EQLDE-YRANGAFILDIRPSREFA-NAHYAGSINIPFNK---SFTNWAGWLI-NDDQDI-
-VLIASQEDV--QAIRKALAYIGLDRIVAYIEP------IVALSGE--VER----YEEIDVQQLRQYLQDEH
-YHLIDVRNQAEWDEGYIEG-AQH---IMLGALVDRLNEIPAGKTYIVQCQSGARSAIGASILQAKG-VKQV
LNLKG-GYLAWVREKFPIVRKA---------
>BAD76373.1/1-469 hypotheticalconservedprotein [GeobacilluskaustophilusHTA426]
-----MFFRSFFYEQLAHMSYLVGCQRTGEAIVIDPGRSIDWYIDTAKKEGLRIVAAAETHIHADFVSGAKE
LAKRCGAKLYLSDEGDENWKYQYL-NEVDYELVKEGSIFTVGNVEFQVIHTPGHTPEHISFILTDKGGG---
AKEPMGIFTGDFVFVGDVGRPDLLE-KAAGIFGTADIGARQMFQSLK-KFKALPDYLKVWPAHGAGSAC-GK
ALGAVPSSTVGYEKLTNW---ALKIE-DEEEFVKLLLAGQPEPPKYFAMMKQVNKIGPEYLNE---------
--EEVPALPTR-EQLEE-YQSNGVFILDVRPPQEFA-NAHYAGSINIPFNK---SFTNWAGWFI-NYDQDI-
-VLIASQEDV--QAIRKALAYIGLDRIVAYIEP------VVALSGE--VER----YEEIDVQQLRQYLQDEH
-YHLIDVRNQAEWDEGYIEG-AQH---IMLGTLADRLNEIPEGKTYIVQCQSGARSAIGASILQAKG-VKQV
LNLKG-GYLAWVQEKLPIARKA---------
>ALA71647.1/1-469 Zn-dependenthydrolase [Geobacillusstearothermophilus10]
-----MFFRSFFYEQLAHMSYLVGCQRTGEAIVIDPGRSVDWYIDTAKKEGLRIVAAAETHIHADFVSGAKE
LAKCCGAKLYLSDEGDENWKYQYL-NEVDYELVKEGSIFTVGNVEFQVIHTPGHTPEHISFILTDKGGG---
AKEPMGIFTGDFVFVGDVGRPDLLE-KAAGISGTADIGARQMFQSLK-KFKALPDYLKVWPAHGAGSAC-GK
ALGAVPSSTVGYEKLTNW---ALKIE-DEEEFVKLLLAGQPEPPKYFAMMKQVNKIGPEYLNE---------
--KEVPVLSTR-EQLDE-YQANGAFILDVRPPQEFA-NAHYAGSINIPFNK---SFTNWAGWFI-NYDQDI-
-VLIASQEDV--QAIRKALAYIGLDRIVAYIEP------VVALSGE--VER----YEEIDVQQLRQYLQDEH
-YHLIDVRNQAEWDEGYIEG-AQH---IMLGALADRLNEIPEGKTYIVQCQSGARSAIGASILQAKG-VKQV
LNLKG-GYLAWVQEKLPIARKA---------
>ADU94454.1/1-469 Rhodanesedomainprotein [Geobacillussp.Y412MC52]
-----MFFRSFFYEQLAHMSYLVGCQRTGEAIVIDPGRNVDWYIDTAKKEGLRIVAAAETHIHADFVSGAKE
LAKCCGAKLYLSDEGDENWKYQYL-NEVDYELVKEGSIFTVGNVEFQVIHTPGHTPEHISFILTDKGGG---
AKEPMGIFTGDFVFVGDVGRPDLLE-KAAGISGTADIGARQMFQSLK-KFKALPDYLKVWPAHGAGSAC-GK
ALGAVPSSTVGYEKLTNW---ALKIE-DEEEFVKLLLAGQPEPPKYFAMMKQVNKIGPEYLNE---------
--KEVPVLSTR-EQLDE-YQANGAFILDVRPPQEFA-NAHYAGSINIPFNK---SFTNWAGWFI-NYDQDI-
-VLIASQEDV--QAIRKALAYIGLDRIVAYIEP------VVALSGE--VER----YEEIDVQQLRQYLQDEH
-YHLIDVRNQAEWDEGYIEG-AQH---IMLGALADRLNEIPEGKTYIVQCQSGARSAIGASILQAKG-VKQV
LNLKG-GYLAWVQEKLPIARKA---------
>AHD05699.1/1-476 hydrolase-likeprotein [Paenibacilluslarvaesubsp.larvaeDSM25430]
-----MLLRYFYDEKLAHASYLVGCQATGEAIVIDPARDVLPYLETAQAEGLTVVAAAETHIHADFISGVRE
IGEEHKAMLYVSGEGGPDWSYAFMSDKVKHRIVKDGDRFHVGRIEFEVLHTPGHTPESVSFLLTDRGGG---
ADCPMGIFTGDFVFVGDVGRPDLLE-KAVGLAGTAVQGARQMFQSLQ-RFTELPEYAQVWPAHGAGSAC-GK
ALGAIPSSTVGYEKRFNW---GLSFD-AESAFTTALLAGQPEPPTYFPRMKRMNREGPALLSH---------
-LPEPKRIEGMIAAAAG-LVERGAVIIDTRPCTGFA-AGHVKGTINLPYNR---SFTSWAGWLI-EDERPL-
-YIMGEAELL--PGIVRDMRSIGIDRIEGIIETSAMWRDTHAAMAG--LQS----YPEVTPKDIAGKVQGGE
-LTVVDVRSGAEWEEGHIPG-AQH---ILLGKLPERIHEVPTDKPVLVQCRTGGRSAIAASILQAHG-YTNV
MNLQG-GIVQWSEEGLPIIK-----------
>AHN21602.1/1-464 Zn-dependenthydrolase [Lysinibacillusvarians]
-----MLLRYFYDEKLAHASYMVGCQRKGEAVIVDPMRNIEPYIQVAEKENMKIVGALETHIHADFVAGSRE
LADRFGATMYISDEGDENWKYQNL-DGIQHVLLKDGDKFELGKLTFEVMHTPGHTPESISFLLTDGAA----
ADKPIGIFTGDFVFAGDIGRPDLLE-KAAGIKGTADAGAKVMYTSVE-RFKQLPDYLQVWPAHGAGSAC-GK
ALGAVPSTTVGYEKQFNW---AMQFD-NEPDFVKALLDGQPEPPYYFAVMKSVNKIGIELIKN---------
-LPEVKAITTV-EEIEG-LIAAGQQVVDTRDAQAFS-QGHIKGTMNVPFNN---SFTNWMGWIV-NYKEPL-
-YLLANPAQM--PDMLIALRSIGIDQVLGYADVEA----MIEQANE--LDS----YENITPSEAKAMMDAED
-VAVLDVRNLTEYNEEHIEG-AQH---IMVGTLKNRLDEVP-NKKLIVQCQAGGRSAIAASVLKANG-FHNL
VNMTG-GYGQWVKEVK---------------
>AKF30869.1/1-470 Zn-dependenthydrolase [Bacillusvelezensis]
-----MLLRYFYDEKLAHASYLVGCQKTGDAIVIDPSRNIKPYLQFVKEEGLNIVAAAETHIHADFVSGARE
LGVTHQAKLFLSDEGDADWKYQYV-DEIKHQLVKDGDRFSIGKLIFEVMHTPGHTPESISFLLTDRGSN---
ADRPIGIFTGDFVFVSDVGRPDLLE-KAAGIKGTADCGARAMFKSLL-KFKQLPDYLQVWPAHGAGSSC-GK
ALGAIPSSTVGYEKLFNW---SMTYT-NEKDFVKALLEGQPEPPKYFSVMKQINKKGPALLKD---------
-LPVVSEITSM-EQVRG-LLDS-EQIVDTRPSQEFA-KGHVKGAINIPFNK---AFSKWAGWII-DYNRPV-
-YFITNPHEA--DKLLKALHSIGIENVAGFMDSGKI---IASGMFS--LES----YTEVTSLEIANAVENGL
-VQVVDVRNLTEWQEGHIPN-AQH---IMLGTLQGRLNEIKSDKPILVQCLSGARSAIGASILQANNDFKQV
LKLDG-GISQWRKAGLPIV------------
>AGZ56736.1/1-470 hypotheticalproteinU471_20360 [BacillusamyloliquefaciensCC178]
-----MLLRYFYDEKLAHASYLVGCQKTGDAIVIDPSRNIKPYLQFAKEEGLNIVAAAETHIHADFVSGARE
IGVTHQAKLFLSDEGDADWKYQYV-DEIKHQLVKDGDRFSIGKLIFEVMHTPGHTPESISFLLTDRGSN---
ADRPIGIFTGDFVFVSDVGRPDLLE-KAAGIKGTADCGARAMFKSLL-KFKQLPDYLQVWPAHGAGSSC-GK
ALGAIPSSTVGYEKLFNW---SMTYT-NEKDFVKALLEGQPEPPKYFSVMKQINKKGPALLKD---------
-LPVVSEITSM-EQVRG-LLDS-EQIVDTRPSQEFA-KGHVKGAINIPFNK---AFSNWAGWII-DYNRPV-
-YFITNPHEA--DKLLKALHSIGIENVAGFMDSGKI---IASGMFS--LES----YTEVTSLEIANAVENGL
-VQVVDVRNLTEWQEGHIPN-AQH---IMLGTLQGRLNEIKSDKPILVQCLSGARSAIGASILQANNDFKQV
LKLDG-GISQWQKAGLPIV------------
>AIU82137.1/1-470 putativepolyketidebiosynthesiszinc-dependenthydrolaseBaeB [Bacillusvelezensis]
-----MLLRYFYDEKLAHASYLVGCQKTGDAIVIDPSRNIKPYLQFVKEEGLNIVAAAETHIHADFVSGARE
LGVTHQAKLFLSDEGDADWKYQYV-DEIKHQLVKDGDRFSMGKLIFEVMHTPGHTPESISFLLTDRGSN---
ADRPIGIFTGDFVFVSDVGRPDLLE-KAAGIKGTADCGARAMFKSLL-KFKQLPDYLQVWPAHGAGSSC-GK
ALGAIPSSTVGYEKLFNW---SMTYT-NEKDFVKALLEGQPEPPKYFSVMKQINKKGPALLKD---------
-LPVVSEITSM-EQVRG-LLDS-EQIVDTRPSQEFA-KGHVKGAINIPFNK---AFSNWAGWII-DYNRPV-
-YFITNPHEA--DKLLKALHSIGIENVAGFMDSGKI---IASGMFS--LES----YTEVTSLEIANAVENGL
-VQVVDVRNLTEWQEGHIPN-AQH---IMLGTLQGRLNEIKSDKPILVQCLSGARSAIGASILQANNDFKQV
LKLDG-GISQWQEAGLPIV------------
>AEP87483.1/1-470 hydroxyacylglutathionehydrolase [Bacillussubtilissubsp.spizizeniiTU-B-10]
-----MLLRYFYDEKLAHASYLVGCQKTGEAIVIDPGRNLNPYLQVAKEEGLHIAAAAETHIHADFVSGARE
LGVTHQAKLYLSDEGGADWKYQYV-DELKHQLVKDGDRFSIGNLMFEVMHTPGHTPESISFLLTDRGGN---
ADRPIGIFTGDFVFVGDIGRPDLLE-KAAGIKGTADCGARAMFKSLL-KFKQLPDYLQVWPAHGAGSAC-GK
ALGAIPSSTVGYEKLFNW---SMAYT-NEEDFVKALLEGQPEPPNYFSVMKQVNKEGPALLKD---------
-LPVAPEIASM-EQVKR-LLDS-EQIVDTRPFQEFA-KGHLKGTINIPFNK---SFTNWAGWLI-DYNRPV-
-YFITNPDEV--NEFLEALRSVGIDNVAGFMDSDKI---LASGTFT--LES----YTEIAPLDIAKLVEDGF
-VHVLDVRNLTEWQEGHIPN-AQH---IMLGTLQERLDEIKRDYPILVQCRSGARSAIGASILQANGGFKQV
LSLSG-GIVQWQKDGLAIV------------
>AJO19194.1/1-476 metallo-beta-lactamase
-----MLLRYFYDEKLAHASYLVGCQKTGEAIVIDPGRNLKPYLQAAEDEGLNITAAAETHIHADFVSGARE
LGATHQAKLYLSDEGDADWKYQYV-DELKHQLVKDGDRFSIGNLMFEVMHTPGHTPESISFLLTDGGGN---
ADRPIGIFTGDFVFVGDIGRPDLLE-KAAGIKGTSQSGAREMFKSLG-KFKQLPDYLQVWPAHGAGSAC-GK
ALGAIPTTTVGYEKMFNW---AMAYT-DEETFVKALLDGQPEPPKYFAVMKRVNKEGPALLKD---------
-LSAVPEITSI-EQVKD--LQGKEQIVDTRTSREFA-EGHIKGTINIPFNK---AFTNWAGWLI-DYTRPV-
-YFITNPAEV--NELLEALRSVGIDNAAGFMDRDKI---LASGAFS--LES----YAEITPPEIAKLVDDGF
-VHVLDVRNLTEWQEGHIPN-SQH---IMLGTLPERLDEIRRDCPILVQCHSGARSAIGASILQANGGFKQV
LSLSG-GIVQWQKDGLAMTTSCSGL------
>AMR11294.1/1-477 Zn-dependenthydrolase [Bacilluslicheniformis]
-----MLLRYFYDKKLAHASYLVGCQKTGEAIVIDPGRNLKPYLQAAKEEGLNITAAAETHIHADFVSGARE
LGATHQAKLYLSDEGDANWKYQYV-DESKHQLVKDGDRFSIGNLMFEVMHTPGHTPESISFLLTDGGGN---
ADRPIGIFTGDFVFAGDIGRPDLLE-KAAGIKGTSESGARAMFKSLM-KFKQLPDYLQVWPAHGAGSAC-GK
ALGAIPTTTVGYEKMFNW---AMAYT-DEEEFVNALLDGQPEPPKYFAEMKRVNKEGPALLKD---------
-LSAVLEIMSI-EQVKD--LQGKEQIVDTRSSREFA-EGHLKGTINIPFNK---GFTNWAGWLI-DYNRPV-
-YFITYPAEV--NELVEALRSVGIDNIAGFMDRDKI---LESGAFS--LES----YAEIIPLEIAKLVEDGF
-VHVLDVRNLTEWQEGHIPN-AQH---IMLGTLPERLDEIRRDCPILVQCHSGARSAIGASILQANGGFKQV
LSLSG-GIVQWQKDGLAISTPCSELK-----
>AAU41656.1/1-477 metallo-beta-lactamase-likedomainprotein [BacilluslicheniformisDSM13=ATCC14580]
-----MLLRYFYDKKLAHASYLVGCQKTGEAIVIDPGRNLKPYLQAAKEEGLNITAAAETHIHADFVSGARE
LGATHQAKLYLSDEGDANWKYQYV-DESKHQLVKDGDRFSIGNLMFEVMHTPGHTPESISFLLTDGGGN---
ADRPIGIFTGDFVFAGDIGRPDLLE-KAAGIKGTSESGARAMFKSLM-KFKQLPDYLQVWPAHGAGSAC-GK
ALGAIPTTTVGYEKMFNW---AMAYT-DEEEFVNALLDGQPEPPKYFAEMKRVNKEGPALLKD---------
-LSAVLEIMSI-EQVKD--LQGKEQIVDTRSSREFA-EGHLKGTINIPFNK---GFTNWAGWLI-DYNRPV-
-YLIANPAEV--NELLEALRSVGIDNAAGFIDRDKI---LADGAFS--LES----YAEITPREIAKLVEDGF
-VQVLDVRNLTEWQEGHIPN-AQH---IMLGTLPERLDEIRKDCPILVQCHSGARSAIGASILQANGSFKQV
LSLSG-GIVQWQKDGLAISTPCSELK-----
>AMO05068.1/1-459 sulfurtransferase [Mycobacteriumsp.NRRLB-3805]
-----MIFEQYYLECLSHASYLIGDQTTGRAVVVDPQRDVSAYVEDANRLGLTIEMVIETHFHADFLSGHLE
LAEATGAQIVYSSVAQTEFESVGV---------ADKERLALGEVILEFRHTPGHTPESMSIVVFENAA----
EPEPFGVLTGDTLFIGDVGRPDLL--ASIGH--TREELASALYDSLHDKLMTLPDQTRVFPAHGAGSAC-GK
NLSTELSSTIGEQKATNY---ALRAP-DKAIFMALVTEGQAPAPGYFAYDAILNRKNRALLDE---------
--DEMPAALSF-DQVQS-ALAAGAVLVDARSAEDFA-LGHLRGAINIGLAG---RYAEYGGSVL-PHDADI-
-VLMTDPGQE--REGKNRLARIGFDRVIGYLADPEEA--MFTHAEE--VRT----ASRLTAAAFDERITSIP
DLQVVDVRKPTEVADGAVAQ-ALN---IPVGDLPGRLDELDPQRPTVVYCAGGYRSSAAASLLRREG-FTDV
SDILG-GYGAWAESHQHA-------------
>AMO62304.1/1-459 Beta-lactamasehydrolase-likeprotein [Mycobacteriumphlei]
-----MKLIQYYLDCLSHASYLIGDETTGRAVVIDPQRDISEYLADAEKYGFAIELVIETHFHADFISGHLE
LAEATGATIVYSSVAEPEFDFMGV---------ANGQRYSLGEVTLEFRHTPGHTPESLSIVVYEHAD----
DEVPYGVFTGDTLFIGDVGRPDLL--ASIGY--SREELAELLYDSLHTKLITLPDATRVYPAHGAGSAC-GK
NLSTDLVSTIGEQKQWNY---ALRAP-DKETFMRLVTEGQPPAPGYFVYDAILNRKVHGLLDE---------
--DRAPEALSY-DRVRQ-AVDRGAVVVDTRTPDDFA-RGHLRGSVNIGLGG---RYAEFTGSVL-SPDVEI-
-VLVTEPGQE--LEGKNRLARIGFDRVLGYLAEPDKA--MVEHPQD--VAV----ASRLTAKAFGDRVAEVS
GLQIVDVRNPGEAEAGIIPG-AVN---IPLAQLAGRIGELDAATPTVVYCAGGYRSSIAASLLRHHG-FTDV
SDIIG-GYNAWDQTFQNA-------------
>ALI27751.1/1-459 Metallo-beta-lactamasefamilyprotein [Mycobacteriumfortuitum]
-----MKFIQYYLDCLSHASYLIGDESSGRAVVVDPQRDVAEYVADAEKLGMQITHVIETHFHADFLSGHLE
LAEATGAEIVYSSVAEPEFTHLGV---------DDGQRISLGEVTLEFRHTPGHTPESMSIVVYEHAD----
DAVPYGVLTGDTLFIGDVGRPDLL--ASIGF--TRDELADKLYHSLHEKLLPLPDATRVFPAHGAGSAC-GK
NLSTELSSTMGEQKQTNY---ALRAP-DKQSFIELVTAGQPPAPGYFVYDAILNRKDRALLDE---------
--EAMPKAMDY-RQATD-AVAAGAMLIDGRSPEDFA-LGHLRNAINIGLAG---RYAEFAGSVV-KPDADI-
-VLVTDPGEE--REGKNRLARIGFDRVLGYLDNPERA--MFEHQAD--VTV----ASRLTATAFDERAATVA
DLQIVDVRNPGETEAGMIPG-AVN---IPVGQLADRTGELDRTRPTVVYCAGGYRSSVAASLLRQRG-FTDV
SDILG-GYGAWADSTHAA-------------
>AKK25569.1/1-459 sulfurtransferase [Mycobacteriumsp.EPa45]
-----MKFTQYYLDCLSHASYLIGDETTGRAVVVDPQRDVSEYLADAASLGMTIELVIETHFHADFLSGHLE
LAHATGARIVYSSVAQPEFDFMAV---------DDGERFSLGDVQLEFRHTPGHTPESMSIVIYEHAA----
DTVPYAVLTGDTLFIGDVGRPDLL--ASIGF--TREELADKLYDSLHDKLMPLPDATRIYPAHGAGSAC-GK
NLSTDLWSTMGEQRMTNY---ALRAP-DKATFMELVTAGQPPAPGYFVYDAILNRKDRELLDE---------
--TKMPPAMTY-AQVRE-AMAHGAMLVDGRTPEEFA-QGHLRGSVNIGLAG---RYAEFAGSVV-KPDAEI-
-VLMTEPGLE--LEGKNRLARIGFDRVLGYLAEPYEA--MFTHPDD--VGV----ASRLTANALGQRMADVP
ELQLVDVRNPGEVAAGTIPG-AVN---IPVGQLPDRVAELDPRKPTVVYCAGGYRSSVAASLLRQHG-FADV
SDVLG-GYRAWDEAVQNA-------------
>AEV74650.1/1-459 Zn-dependenthydrolase_glyoxylase [MycobacteriumrhodesiaeNBB3]
-----MKFIQYYLDCLSHASYLVADETTGRAVVVDPQRDIAEYLADAERFGLTIELVIETHFHADFLSGHLE
LAKATGAKIVYSSVAETEFESMGV---------ADGERYSLGDVTLEFRHTPGHTPESMSIVVYEHAD----
DQVPYGVLTGDALFIGDVGRPDLL--ASIGF--TREELADKLYDSLHDKLMTLPDATRVYPAHGAGSAC-GK
NLSTDLWSTMGDQKATNY---ALRAP-DKVAFMNLVTEGQPPAPGYFVYDAILNRKDRELLDE---------
--TKMPTAMTY-EQVRA-AIDGGAVLVDGRTPEEFA-QGHLRGAINIGLEG---RYAEFAGSVL-PSDVDV-
-VLFTEPGQE--LEGKNRLARIGFDRVIGFLAEPYEV--MFSHQGD--VQV----ASRLTAKAFDERASELT
DLQIVDVRNPGEVEAGTIPD-AIP---IPVGQLPTRLGELDAAKPTVVYCAGGYRSSVAASLLRQRG-FADV
SDILG-GFGAWDESRQNA-------------
>ADU01732.1/1-459 Zn-dependenthydrolase_glyoxylase [MycobacteriumgilvumSpyr1]
-----MKFIQYYLDCLSHASYLIADETTGRAVVVDPQRDVAEYLSDAEKFGFTIELVIETHFHADFLSGHLE
LAKATGAKIVYSSVAETEFDSMGV---------ADGERYSLGDVTLEFRHTPGHTPESMSIVVYEHAG----
DEVPYGVLTGDALFIGDVGRPDLL--ASIGF--TREELAEKLYDSLHTKLMTLPDATRVYPAHGAGSAC-GK
NLSTDLWSTMGEQKETNY---ALRAP-DKDTFMALVTEGQPPAPSYFVYDAILNRKDRELLDE---------
--TKMPTPMTY-EQVRD-AMAAGAILVDGRGPEEFA-TGHLRGAINIGLEG---RYAEFAGSIV-PTDVDI-
-VLFTEPGQE--LEARNRLARIGFDRVIGYLDRPFEV--MFAHQDD--VQM----ASRLTAKAFDQRAADIA
DLQVVDVRNPGEVAAGTIPD-AIT---VPVGQLPARLDELDPAKPTVVYCAGGYRSSVAASLLRSRG-FADV
SDILG-GFGAWDESRQNA-------------
>ABO01455.1/1-459 beta-lactamasedomainprotein [Mycobacteriumsp.JLS]
-----MKFTQYYLDCLSHASYLIADETTGRAVVVDPQRDVSEYLADAKESGYTIELVIETHFHADFLSGHLE
LAKATGAKIVYSSVAETEFESTGV---------ADGERYSLGDVTLEFRHTPGHTPESMSIVVYEHAD----
DEVPYGVLTGDALFIGDVGRPDLL--ASIGF--TREELAEKLYDSLHNKLMTLPDATRVYPAHGAGSAC-GK
NLSTDLWSTMGDQKETNY---ALRAP-DKATFMDLVTEGQPPAPSYFVYDAILNRKERELLDE---------
--TKMPPAMTY-EQVRD-AMKAGAILVDGRGPEEFA-LGHLRGAVNIGLAG---RYAEFAGSVL-PSDVDI-
-VLFTEPGQE--LEGKNRLARIGFDRVIGYVDRPFEV--MFNHQDD--VQM----ASRLTAKAFDQRAAELA
DLQVVDVRNPGEVAAGTIPN-ALT---IPVGQLPARLGELDPAKPTVVYCAGGYRSSVAASLLRQNG-FGDV
SDILG-GFNAWDEARQNA-------------
>ABP43468.1/1-459 beta-lactamasedomainprotein [MycobacteriumgilvumPYR-GCK]
-----MKFIQYYLDCLSHASYLIADETTGRAVVVDPQRDVAEYLSDAEEFGYTIELVIETHFHADFLSGHLE
LAEATGAKIVYSSVAETEFESMGV---------ADGERYSLGDVTLEFRHTPGHTPESMSIVVYEHAD----
DQVPYGVLTGDALFIGDVGRPDLL--ASIGF--TREELAEKLYDSLHNKLMTLPDATRVYPAHGAGSAC-GK
NLSTDLWSTMGEQKETNY---ALRAP-DKATFMALVTEGQPPAPSYFVYDAILNRKDRELLDQ---------
--TKMPAAMTY-EQVRD-AMAAGAILVDGRGPEEFA-TGHLRGAVNIGLAG---RYAEFAGSVV-PTDVDI-
-VLFTEPGQE--LEGKNRLARIGFDRVVGYLDRPFEV--MFTHPGD--VQM----ASRLTAKAFDQRAAEVA
DLQIVDVRNPGEVAAGTIPN-AIT---IPVGQLPARLGELDPAKPTVVYCAGGYRSSVAASLLRGNG-FTDV
SDILG-GFGAWEETHQNA-------------
>AFK01550.1/1-471 Rhodanese-likeprotein [EmticiciaoligotrophicaDSM17448]
-----MKIEQIYTGCLAHAAYYL--ESNGEAAIFDPLREVQPYINRAEKDGAQIKYVFETHFHADFVSGHLD
LAKKTNAKIVYGPTAKPAFEATIA---------EDNQVFEVGACKVKAIHTPGHTMESTTYMLIDE------
NGKEHGLITGDTLFIGDVGRPDLAQHVIADL--TQEKLASHLYDSLRNKIMPLSDDLIIYPNHGAGSAC-GK
MMSKETTDTLGNQKRFNY---ALRPDMTREEFIKELLNGLTTPPGYFPKNVLLNIKGYESIDEVL-------
-DRGKKSLSAE-EFEIV-ANETDALILDSRQTDDFA-VGFIPNSINIGLDS---NFAMWVGELIPDIKQEI-
-LLVTDEGKE--EETITRLARVGYDHSIGFLKGGFKT--WRESGKE--FNT----IKRISAEEFANTYKNDE
-PIVFDVRKKSEFASEHILG-ASN---IPLNSINEHLAEIPKDKPFILHCAGGYRSMIAASILKQRG-WDNF
VDVKG-GFAAISKTDVPRTEYVCPSTLL---
>AMC11670.1/1-471 MBLfoldmetallo-hydrolase [Lutibacterprofundi]
-----MKVEQLFTGCLAEMAYYI--HSNGEAAIIDPLRETEPYIEMAKADGAKIKYVFLTHFHADFVSGQVD
LAKKTGATIVFGPNAEAEYDLHVG---------KDGEEFKIGDLTLQLLHTPGHTMESSSYLLIDKDGN---
--TPY-VFTGDCLFIGDVGRPDL----AVKSDLTQADLAGHLFDSLRNKIMTLPDDIIVYPNHGAGSAC-GK
NMSSETFDTLGNQKKTNY---ALRADMTKEEFIKEVTTGLKPPPQYFGNNVRMNKGINTNIDEVL-------
-HRGTTPIDAD-TFKEM-SEQKDILVIDTRSKEIYAEEGTVPGAWYIGVDG---SFAPWVGALVKDINQKI-
-IFIAEGGRE--HEVVTRFSRVGYDNTLGYLRGGMHA--WKAAGHE--IDK----IGSISAIQFANKLKEGS
MEAPLDVRKESEYLSEHVVG-VKN---FPLDTIHQNFAEINPNKEYFLHCASGYRSLIAASIFQANG-VKNV
TDVRG-GFNDIKDSGAELTEYVCPTTLL---
